# Supplementary material for: Loss of the Polyketide Synthase StlB Results in Stalk Cell Overproduction in Polysphondylium violaceum
Source: Genome Biol Evol. 2020 Apr 18;12(5):674–83. doi: 10.1093/gbe/evaa079 (PMC7259674; doi:10.1093/gbe/evaa079)
Supplement: evaa079_Supplementary_Data [file evaa079_supplementary_data.zip]

Archive with 3 entries (3 files):
- Alignments.txt
- NaritaSupplementalinfo_v1.pdf
- Pvio_Celltype_TPM.xlsx
