# Supplementary material for: Loss of the Polyketide Synthase StlB Results in Stalk Cell Overproduction in Polysphondylium violaceum
Source: Genome Biol Evol. 2020 Apr 18;12(5):674–83. doi: 10.1093/gbe/evaa079 (PMC7259674; doi:10.1093/gbe/evaa079)
Supplement: evaa079_Supplementary_Data [file evaa079_supplementary_data.zip › Alignments.txt]

Alignments

StlB proteins (used in figure 2)
>PPL_00289
------------------------------MSRKEAIAIVGVGCKLPGSI
SNIDQFWSVVANGTDCLTKIPADRWDADTIASKEFKLNNRIGGFLDNIDQ
FDPQFFGMSPKEAAQIDPQQRLVLQVAMEALEDANMSFKQIKGTNAGVFI
GSSSNDYQRTMSMGEINQFTTQGTNSSFLSNRLSYFLDISGPSLTVNTAC
SSSLVAIHLGAQSIWRDECRVAIVGGVNIIANQIQSLDYGEAGLLNTEVN
GRCYSFDDRASGYVRAEGAGILILKNLSDAIKDRDEIHSIILNTGTNQNG
QTPQGITSPYAALQESLLNNLMEGAN--VVPSEIGYFECHGTGTQMGDAN
ETEAIGKSIGMKRE--SPLPVGSVKSNIGHLEGASGVCGLIKTIACIKNK
MIAPICPAGFEKLNPKLEFEQLNLNVPTALT--EWNDEQ----RLAVVNS
FGVGGSNASILLANYRHC-----------LKNSSDSVESNGS--------
---------QEESGISH--------MEVFSVSVN---SNDKEHLKQRVQD
MIDYLNANGEQTVLK----DICYTSNVRTNQLSNRVSFMIESVEDLKDKL
QQFLSVEEDD--------------LPSTVFMKDSSSAETFGTKKLAFVCS
GQGQQWISMGKELFDSSPIFRAEFMKCSSLFQALSGWSIIDKVFDSR---
NTEAIHDTWLAQPAIFATQVGIC-AVLKSAGVVPASVIGHSLGEVVAAYL
AGILS-IEDATKLMWVRSHLQNKTTGTGKMCIAVVSKEDILAVAERYSYT
NKISIAGNNSTKCVGISGSSASMDAFMNIMKNEH---IAYKPIRINAGFH
SYLMDSIKDEFYSLFPK-IEHRAP-------QIPFYSTTNGKLIDASNY-
-NLLGVDYWWSNIRETVMFKEALGELVSNEQFDG--FVEISSHPIISFFV
NHMIRERS-----TNHFIVPTMSRDSSNFDTLMTLFSKLSVNGYE-ISWD
AIYLPRR--------HMAIKLPGRRWNMDSYWVESTQAKVDRIDLPKSAS
LTRKLVSLTPSFEIRLDNPRFYYLADHRIQNQAIFPYALYLEVFYAAMSE
LKDQ-MPAS----HFELYDFEIKTALEIDAKFTNVVQINFSSDLTKFEIG
SIVD---------TTVPIKWTIHASGKVAHVNSFKVKSTN--------NG
NPLMNAINSANRIVKAKDFYRSITALGYNYGPSFQALVRSAILDSTSQVS
ELQLPSTSD--------LEKHVTSDFAFIHPSVMDGVFQSCFTPIDHKRE
-----GLWIPQTFEKMS----ANLTAPIDIRTPIYSITKITNFKDKN---
TFVCDIAVTKD-NGEVICKFSNMTMKCIARP----------TQKDIT---
--------------LGEQLWRYQWKEGSHEGRVDINQMKLDGHFNHTLIF
TGDEGSPLTKNLVEYIKENYNSSANNIVIVTNGESLTQRQSELGQVITSP
LNKDAN-----------------------------YSPLFNKLKMLN---
PGKFWSTVILPDFFKA----------------------------------
NVNQP---------------TCESVEESYARLMYILQQASSNDFSGRITM
ISKSGQVVESSD---------LVDYTHYSLVGLLRTFSNENYNFYCSMID
IDN-----STAPLDWMSELSCFDTKGEVAFRNGKRFTYDLVNNQS-----
--------------LGDAIVNSNAKADRRFQVDISDNGVIADMKINETKR
-HQPKAG-QVEVKVDITSLNFRDILKTLGRDYDPNHLTTIGDEFAGTITA
VGEGVTQ---FAVGDQVFGVFMARSMCSYITCPIDLVFKIPKGLTPEQ--
-----------------ACTIPITFLTAWYSIVVQANLRKGESILIHSAA
GGVGLSAVQIARYIGAEIFVTVGTEDKREYMEKT-VGIPSSNIMNSRNSS
FYKDIMSKTNQRGVDVVLNSLSGELIDKSILSLANYGRFVEIGKKDIYAD
SKIGLLPFRNNLSYLAVDVAQMTVNRVAYLAEMMNNTLIPLFESKDLAPL
PTNTFTI-SHVVQSVRHMSTGNHIGKNLVSWS--DLEKAT---TNDLPIH
LDSES-----TYLITGTGGLALVFAQKLAN-LNAHHLVFASKNGAD---S
DL-----KKRYLDMLEEVGVKVEVKKCDLADRQQVNDLLSEYSS------
---SLK---GIFHTAGMLSDQSLQNQTLSTFNIPFHSKANSALHLHNCSM
ELNLKLDYFVTCGSIITPFGKPGQSNYATANRFVEGLTLDRQRQGLVGSC
IHLAPIP-EIGMSAEEKIAQGLRNVGHTPYDSLDAMCDGIAESISARAQD
KVVVYCDIDVNKWMVAFPGFR-------------LKKSIIKSLDPNYTPP
VSPAALKG------------------------------------------
---NDSIENSLKKIVSDIMEIKLEKIDASSN------FKDLGLDSLLASE
LTNSIHKKFSVFVPSLSLLDRKSTIRSLVDKISPDAAADTMQPLSIRTED
EVVRKTIEKIVNKQSSSSSSTLQKKQPIPMVNLNGNGPIKAQPSTLKAQP
IKAAT-ANIAPIPEKRP-----IDLIPSPLNLYKNNHSNNNNNNSQSPIV
VSP----SPSSNSYVSVTNSPYLS--HTLPVAAPLIKQPTGLTTADDYAT
AIYAIEPLAAPFCTDQQTVYNHYKDHTTESTFMRNVYKNCKIKERYMFV-
-DSHDHMALNAMPSSKKNTMFADIVHDTVVKAGERILKNNNVDRSQISHV
IGVTSTGIFAPSIDAMLCRALGLDEKVGRTMINFMGCGAAVIALRTAVAY
ANKRPGTYVLMMCVESSCTNMDLDPNDRGDIVSGCIFSDGCAASLITCQP
RANLVGK--LECIDDLSYLMPDSKHALEMFMGDRGIDLALRPELSACIEK
HIRSTIESFLASHGMEVPDMDFWAIHPGGRRILEAVHQGLNLGPEEMAES
YDVMKWYGNMVSCSAMYVLKRIIERIMNLKNENGKGLNYGMVMAFSPGAS
IEAMLLKMIK
>DFA_09640
-------------------------------MKIEPVAIIGIGCKYPGDV
STLDEFWQLISQGHDFLTPVPGDRWS-QHLSSKEQKLKNTIGGFISGIDQ
FDNEFFGISPKESSQIDPQQRLILQISMEALEDAKISLNQIKGTNTGVFI
GSSSTDYQRNMEIGDINQFSTVGSNPSFLSNRLSYFLDITGPSMTINTAC
SSSLVALHLAANSIWNDECRMAIVGGVNLIASPQQSIDYGEAGLTSQQPQ
GRCFAFDARADGYVRSEGAGILILKNLSDALKDKDEIYSIILNTSTNTNG
KTPRGIAAPRSSHQEQLIEQLLSPLG--TNANDIGYFECHGTGTQMGDLN
ELTAIGNSLGKLRD--NPLPIGSTKANLGHLEGGSGICSVIKTIGCLKNR
SIPPMCPQSYATPNPNIPFKQLNLYIPTGSTTIPWIEKT----RLAIVNS
FGVGGSNCNVLLSSFDQL-----------DQNTIN-INNTNT--------
---------MSTVDQKM--------IDVFTISVNRNRSQGEEQLKQRIKD
VYEYIQSN-PKVDIK----DICYTSTVRTNHLSNRVSFVVDSRDNLLDQL
TGFLSDNFDTN-------------TIRSNNMTGTGEMMEFTKKKLGFVFS
GQGQQWITMGKELFDVSNTFRTEFIRCSSMFQAISGWSLVDKLFDTK---
NKEEIHGTWLAQPSIFAFQASLT-VLLRECGIIPSAVIGHSLGEVSAAYA
SGMLT-LEDAVKLIWLRSTLQNKTSGSGKMCVAMANAQTIQHLITKHGYA
KNISVAGDNSPKSVGVAGDHESMNSFLSILESAN---ISYKLIRINAGFH
CHLMDSIKEEFYRLFPKNFQYGQS-------MIPMYSTTTATLITDP---
-SQLNVDYWWNNIRETVLFRTAFELVRANEELDG--FLEISAHPIIALNV
SQCLRGSDNGSH-DDHFILPTVNRDAPSMETLLVTLSKLYVGGYD-IDWS
GIYPMARQGG----LCKAIKLPHRRWNMDHFWVENYQLKNDRLDVPRYPS
LTRRIVSLLPCFETRLNSPRFKYLLDHSIQSLSILPYSFYLEIVYSSMYE
LLEK-ENNKDDHRHFTINQMEIKNALVLDSKLSNTIQIQYNSDCTSFEIG
SLQSN--------VQVPQQWVVHAVGQIQYIQQQQQSSAAK---RVGFNS
VSLSSSTTQNMVVLNGNEFYEKIAKHGYHYGQNFQAVKKTTLLDQDTQIS
EIKLPQTGD--------CKMHCPSHFRLAHPSLLDACLQGTFAPFELDHQ
SH-SRGLWIPQNLGKLEH--FQNDHHSFAFDDSLYSYSKIISRNDQSK--
IITTSITLCDS-NQNTLLEISDLVLKCIQFTNPPLQQQQHSSSTSQK---
--------------QSTSFWGYEWNE-SDEG--EIRDTNNNNNNIPTVIF
TNDKSSFYTQHLIELFGNNRRGQSSNIYVVVSDETSTINHQDLEAIDEQD
QNESNDNAIEVEIVNNGITVIQLKNTVDPNHSMEQFQELFSILSENHRSM
SSVTWRFILLADSFVE----------------------------------
SQSQTNVTPMPTSVAPIMIDSVLDVERNYANLLSLIQNIMKQEIRGKLWM
VTKGGQHVNPID---------TVNLCQYSLVGMMRTVSNEYPHLQVSMID
MDSNPWSDESNISQLVKELHRENSHWEVAFRNGKRFTYHLVPIQTQ----
--------------LESYQSNETFSSSPRYEAIVGQGGIIGTLKLVEKPN
-QMPTQPNHVKVKVTNSSLNFRDILKNLGRDYDVDQLATMGDEFSGTIVQ
VGPGIDQEKSFKVGDRVFGIHMSRSMTNYVCCPADLVFKTPDQWTDEM--
-----------------ACTIPLVFLTAWYSLLSQARLERGESILIHSAC
GGVGLAALQIAKHIGADIYVTVGTNDKRQFLQNAPYSIPAHKIFDSRSLS
FKEALMNATGGNGVNVVLNSLSGDFVGHSLQCVAPYGRFVEIGKKDIYSD
SKLGLYPFRNNLSYLAVDIMQMTLNKRSTLSQLMENSMLPLFNQSILESL
PLTVFGV-SRLVPSIRHMSAGTHIGKIIVQWSQDQLDAAK---NNDLTVQ
MNHRVRSEGGTHLIAGFGVLAQSTARVLAR-LGASTIVFVSRSGMDNNSS
GD-----RQSIVSELVGQGVDVHVKKCNLEDPMKVDELIQYGMV------
---SLPPVCGVFLATGVLNDKLIYNQSSDSIKPPLRSKACVAINLANATS
SM--TLDYFITISSCTTILGNLGQSNYATANRFVEGLSHRLRQRGVHATC
IHLSPIPSSAGMAANHMVLSNLNNMGFTPFTSVQQLESGLVNCFQHDPSF
NNIIFSIYNYNKWNNAIPNFRGLN------SFLQLNESIPQQKITFISTT
TTPAPFKP------------------------------------------
---LPLTIESPIILSTPKSNLPLPNIIDKFDQPKTKLVPTPTTKKIIKKI
VKQKKKKNLSTTTPTIVAVPTNSNQVEQGEKVLKQVLSDIMEVKMEKIDN
TIPLKDYG-LDSLLATEFSNTIQNKLNVFIPSLTLLDRKTNINHIVKNIL
SKSGS-PTSLESKQQQPEEEEEYEEIEVEEEIIVEEEEEEEIKTTIHKIL
NKKQQQKSIDQDIIITKPNNNYDQSPSHQPSSSSSSNNNSTIIMESEMAT
VVIGIEPIGAPYLKQQKDIMKLFEPSVPEKEFLRNVYSNCKIRQRHYWF-
-DMKDLSMIDAKTS-ERNLMFTKLVKDTVLQAAERVITNAGIDRSLITHV
VGVTSTGMLAPSIDAILVRELGLSDTTGRTMINFMGCGAAIIGLRTSWVH
ARARPGKYVLLVCVEASSINMEVDLASRGDLVSNCIFSDGAVATLISTQP
RSQLGGKGYVEMVDDISYLMEDSLDALHMHFGDKGINLTLRPQLSMCIAR
NIKPTITDFLAKSNLTVQDIHFWAVHPGGRRILEAVHEGLDLAQEELADS
YDVMKWYGNMVSCSALYVLKRVMNRILLMKQEGSSGMDHGMVMAFSPGAS
IEAILLKLIK
>DDB_G0290853
--MNNNKSINDLSGNSNNNIANSNINNYNNLIKKEPIAIIGIGCRFPGNV
SNYSDFVNIIKNGSDCLTKIPDDRWNADIISRKQWKLNNRIGGYLKNIDQ
FDNQFFGISPKEAQHIDPQQRLLLHLAIETLEDGKISLDEIKGKKVGVFI
GSSSGDYLRGFDSSEINQFTTPGTNSSFLSNRLSYFLDVNGPSMTVNTAC
SASMVAIHLGLQSLWNGESELSMVGGVNIISSPLQSLDFGKAGLLNQETD
GRCYSFDPRASGYVRSEGGGILLLKPLSAALRDNDEIYSLLLNSANNSNG
KTPTGITSPRSLCQEKLIQQLLRESSDQFSIDDIGYFECHGTGTQMGDLN
EITAIGKSIGMLKSHDDPLIIGSVKASIGHLEGASGICGVIKSIICLKEK
ILPQQC--KFSSYNPKIPFETLNLKVLTKTQ--PWNNSK----RICGVNS
FGVGGSNSSLFLSSFDKS----TTITEPTTTTTIESLPSSSSSFDNLSVS
SSISTNNDNDKVSNIVN--NRYGSSIDVITLSVT---SPDKEDLKIRAND
VLESIKTLDDNFKIR----DISNLTNIRTSHFSNRVAIIGDSIDSIKLNL
QSFIKGENNNNKSIILPLINNGNNNNNNNNNSSGSSSSSSNNNNICFIFS
GQGQQWNKMIFDLYENNKTFKNEMNNFSKQFEMISGWSIIDKLYNSGGGG
NEELINETWLAQPSIVAVQYSLIKLFSKDIGIEGSIVLGHSLGELMAAYY
CGIINDFNDLLKLLYIRSTLQNKTNGSGRMHVCLSSKAEIEQLISQLGFN
GRIVICGNNTMKSCTISGDNESMNQFTKLISSQQYGSVVHKEVRTNSAFH
SHQMDIIKDEFFKLFNQYFPTNQISTNQIYDGKSFYSTCYGKYLTPIECK
QLLSSPNYWWKNIRESVLFKESIEQILQNHQQSLT-FIEITCHPILNYFL
SQLLKSSSK----SNTLLLSTLSKNSNSIDQLLILCSKLYVNNLSSIKWN
WFYDKQQQQQSESLVSSNFKLPGRRWKLEKYWIENCQRQMDRIKPPMFIS
LDRKLFSVTPSFEVRLNQDRFQYLNDHQIQDIPLVPFSFYIELVYASIFN
SISTTTTNTTASTMFEIENFTIDSSIIIDQKKSTLIGINFNSDLTKFEIG
SINSIGSGSSSNNNFIENKWKIHSNGIIKYGTNYLKSNSKSNSFNESTTT
TTTTTTTTKCFKSFNSNEFYNEIIKYNYNYKSTFQCVKEFKQFDKQGTFY
YSEIQFKKNDKQVIDQLLSKQLPSDFRCIHPCLLDAVLQSAIIPATNKTN
-----CSWIPIKIGKLSVNIPSNS-YFNFKDQLLYCLIKPSTSTSTSPST
YFSSDIQVFDKKNNNLICELTNLEFKGINSSSSSSSSSSTINSNVEANYE
SKIEETNHDEDEDEELPLVSEYVWCKEEL-INQSIKFTDNYQTVIFCS-T
NLNGNDLLDSIITSALENGHD--ENKIFIVSPPPVESDQYNNRIIINYTN
NESDFDA----------------------------LFAIINSTTSISGKS
GLFSTRFIILPNFNSITFSSGNSTPLITNVNGNGNGKSCGGGGGSTNNTI
SNSSSSISSIDNGNNEDEEMVLKSFNDSNLSLFHLQKSIIKNNIKGRLFL
ITNGGQSISSSTPTSTYNDQSYVNLSQYQLIGQIRVFSNEYPIMECSMID
IQDSTR--IDLITDQLNSTKLS--KLEIAFRDNIGYSYKLLKPSIFDNSS
LPSSSSEIETTATTKDEEKNNSINYNNNYYRVELSDNGIISDLKIKQFR-
-QMKCGVGQVLVRVEMCTLNFRDILKSLGRDYDPIHLNSMGDEFSGKVIE
IGEGVNN---LSVGQYVFGINMSKSMGSFVCCNSDLVFPIPIPTPSSSSS
SNENIDDQEIISKLLNQYCTIPIVFLTSWYSIVIQGRLKKGEKILIHSGC
GGVGLATIQISMMIGAEIHVTVGSNEKKQYLIKE-FGIDEKRIYSSRSLQ
FYNDLMVNTDGQGVDMVLNSLSGEYLEKSIQCLSQYGRFIEIGKKDIYSN
SSIHLEPFKNNLSFFAVDIAQMTENRRDYLREIMIDQLLPCFKNGSLKPL
NQHCFNSPCDLVKAIRFMSSGNHIGKILINWS--NLNNDKQFINHHSVVH
LPIQSFSNRSTYIFTGFGGLTQTLLKYFSTESDLTNVIIVSKNGLDDNSG
SGSGNNEKLKLINQLKESGLNVLVEKCDLSSIKQVYKLFNKIFDNDASGS
DSGDFSDIKGIFHFASLINDKRILKHNLESFNYVYNSKATSAWNLHQVSL
KYNLNLDHFQTIGSVITILGNIGQSNYTCANRFVEGLTHLRIGMGLKSSC
IHLASIP-DVGMASNDNVLNDLNSMGFVPFQSLNEMNLGFKKLLSS--PN
PIVVLGEINVDRFIEATPNFRAKDNFIITSLFNRIDPLLLVNESQDFIIN
NNINNNGGGGDGSFDDLNQLEDEGQQGFGNGDGYVDDNIDSVSMLSGTSS
IFDNDFYTKSIRGMLCDILELKDKDLNNTVS------FSDYGLDSLLSSE
LSNTIQKNFSILIPSLTLVDNST-INSTVELIKNKLKNSTTSSISSSVSK
KVSFKKNTQPLIIPTTAPISI-IKTQSYIKSEIIESLPISSSTTIKPLVF
DN-----------------------LVYSSSSSNNSNSKNELTSPPPSAK
RE--------SVLPIISED----------------NNSDNDSS----MAT
VIYEISPIAAPYHRYQTDVLKEITQLTPHKEFIDNIYKKSKIRSRYCFND
FSEKSMADINKLDAGERVALFREQTYQTVINAGKTVIERAGIDPMLISHV
VGVTSTGIMAPSFDVVLIDKLGLSINTSRTMINFMGCGAAVNSMRAATAY
AKLKPGTFVLVVAVEASATCMKFNFDSRSDLLSQAIFTDGCVATLVTCQP
KSSLVGK--LEIIDDLSYLMPDSRDALNLFIGPTGIDLDLRPELPIAINR
HINSAITSWLKKNSLQKSDIEFFATHPGGAKIISAVHEGLGLSPEDLSDS
YEVMKRYGNMIGVSTYYVLRRILDKNQTLLQEGSLGYNYGMAMAFSPGAS
IEAILFKLIK
>DPU_G0070338
--MNNN-----------------FIN--NNHTNKEPIAVVGIGCRFPGNV
NNYNDFVKVVKSGKDCLTKIPSDRWNADVISRKQPKLNNRIGGFIENIDK
FDNQFFSISPKEAQNTDPQQRLLLHIVIEALEDAKISLDQIKGNKIGVFI
GSSSSDYLRGFDSSEINQFSTPGTNSSFLSNRLSYFLDVNGPSITVNTAC
AASMTAVHLGLTSIWNGETKCSIVGGVNIISSPLQSLDYGKAGLLNTEID
GRCYSFDPRASGYVRAEGGGILVLKPLSQAIEDKDEIYSLFLNSGNNSNG
KTPSGITSPRASCQESLIGSLIKESN--IDFNKIGYFECHGTGTEMGDSN
EMSAIGNSIGLNKS--SPLIIGSVKSGIGHLEGASGICGIIKTIACIKEK
FLPPQC--KFSGYNPKIPFEQLNLKVLTSCQ--EWNDIE----RIAGVNS
FGVGGSNANVFLSSFEPNNYIDSTSFSPLSNSTTPLFSSSSSPLLSSTSS
TLTTFESESDTSSNITPRPNESINTFDIVTLSVT---SQDKNDLKDRVND
VLNEITKLEESNSSKDFFKNICYSTTNRVSHFSNRLVILASDLNDFKVKA
KSFLNDQIDP---------------SNKSTIYHSENYQKMDKKKLGFIFS
GQGQQWNLMGNDLYLNNKTFKREMNKFSSLFQAVSGWSIVEKLYEKP--V
SVDTIHETWLAQPSIAAVQYSLS-IVLRELGIEPSLTIGHSLGEMPAAYF
AGVIS-LEDMVKLLWLRSHLQNKTSGTGRMEVIISSREDVESLIFKHGFF
GKISICGNNSAKGCAVAGDNHSMDEFSTVLTKEN---LVHREIRTNAAFH
SYLMDPIKEEFYKLFPSDIETKES-------LIPFYSTTYGRFFTSTECK
EILLSPDYWWKNIREAVLFKESMDSILKNNVVNG--FVEISSHPIVSYFT
NQLIKSNN-----SKVLLFQTLSKDTNPMDCIVTLLSKLYISGID-IKWE
TLYEPRH--------YCAIKLPPRKWRLDSFWMENNQKKIDRINPPKFSS
LEKRLFSVTPSFEVRLNQERFKYLNDHKIQGIPIVPFAFFVELVYSSIAD
--------LQVNQSFEIKDFEITSAITIDSKMSNIIGVNFNSDATMFEIG
SVQST---------LPTQKWNIHARGTIIYGSDYLKSS----KFNYSKLS
SIQG---VKSFN--NSDEFYNEILEYQYEYGPSFRSLKKATLIDENTQYS
YLELNKCK--------ELSTHLSCDFRGIHPSLFDAILQSAFIPACNKEK
-----GLWLPTKIGSYSLNLPSLENQFIDINSPLHCLSKVNSFPTFN---
SFSTSVQIFDS-NGIIIAEIKDLQMKLVSKVNHTSNKTTTIEKSHSN---
------LKNENESQAISILSEYQWNKDEISISTPIKYTDSYQTIIFCS-T
NLNNNPLLDSTIKSLIDNGHD--EDKIFIVSPPPNENDQYNNRIIINYTD
NESDYDG----------------------------LFAIIN-------NK
GLSITNFILLPNFY-----------------------------------T
SSSETQSKEFDNYDNQKDPETLLLFKRSNISILNLEKSIIKNNLKGRFFL
ITEGAQSVFQET------NNEKINLDQYQTIGLARVFSNEYPLMECSMID
IEKDTD--CNLVTQQINSTQLY--KWEVAYRKNQVYSYKLT--SIHGN--
--------------KNQSKN-TIDRSNNYYRVELSDKGVISDLVIKQVK-
-QLTCKPNQVQVRVKYCSLNFRDILKSLGRDYDSIHLSTMGDEFSGIVTE
IGNEVTH---LKVGQRVFGINMSRSMGSFVTCDADLVFPISNLTEEG---
-----------------ACTIPIVFLTSWYSLVVQGRLKKNEKVLIHSAC
GGVGLASIQIAQYIGAEIFATVGSNDKKEYLVKN-FGIDPSKIYSSRSLN
FYNEIMNSTSGEGVDVVLNSLSGEYLEKSIQTLSNYGRFVEIGKKDIYSN
SKIGLLPFRNNLSFLAVDIAQMTENKRSFLAEMMINDILPLFKQGLLKAL
DQTIFEN-YNIVKAIRFMSAGNHIGKILINWD--DMINEK-----LKTID
FSNQMFKANATYIFTGTGGLTQILLKDFAVNSEIKNVVLVSINGISNHPN
-------KVKLINQLEENNVNVIVEKCDLVSSHNVEKLFSKLIN------
EYPQLPPIKGIFHFASLVSDRKIPNHTNDSFLPMYNSKALSAWNLHNQSL
IHNLELDHFVTVGSLVTVLGNIGLSNYCAANKFVEGLTNLRYSMGLNATC
IHLTSIP-EVGMASNDRVINLLKSIGVMPYENLSILVSGINYIMKTN-TR
SIKIFGEAIMDRFIKSVKVYRGKE------CFEELN-IETAKDNKEISFS
SFDNDNMG---------DLPEDE------------DINNESQEEIDG---
--DEEYIISKLRNIVCDIIEIRQEDLINNVS------FNNYGIDSLLSSE
LSNSIQKIFNVLIPSLTLVDNSN-IQTAAGLIKSKLESSNIS--LNKKKN
KMEPKKNNNQSKDSIKKVISK-IQEKEFINQNLIPNKSPSSKNDIKPLIL
DS-----------------------IQDKLKLS----SKELMTSPPPSAK
RENKTETSVPSQSHILSLN----------------NQQQHDFSDPNSLAT
VLYEISPVAAPHHRYQKDVLNEILELTEEKEFISNIYDKCKINSRYCFN-
-NQLTMAELNEIDAGQRVKIFKEATYQTVVKAGESVIKKAGIDPLLISHV
VGVTSTGIMAPSIDVILIDRLGLSKNTSRTMINFMGCGASINSMRAASAY
ARSRPGTFVLVVAVESSSTCMKFDFGKRSDLISQCIFTDGCVGTLITCQP
RLTMKNK--MEIIDDMSYLMPDSRDALTLFMSSSGLDLDLRPELPLAINR
YIKQAFDEFLDKNQLELKDLEFFATHPGGVKIISAVHEGLGLSPEDLSDS
YEVMKRYGNMVGVSTYYVLRRILDKNNALLEEGSIGYKYGIALAFSPGAS
IEAVLFKLVE
>DLA_07519
MISNTETELTMLSNETSSSTMSTTTAPVTIPMKREPIAIVGIGCRFPGSV
NSYQDFIEIIKNGTDCLTEIPSDRWNADILSRKDQSFQSKKGGYLNDIDL
FDNQFFGISPKEAQQMDPQQRVLLHILMEALEDAKISMDQIKGHNVGVFI
GSSSSDYTRGMDQSDVNQFSVVGQNTAFLSNRISYVLDICGPSLTINSAC
SSSLVAIHLGCHSIWRGESRSAIVGGVNIISSPLQTMDYGKAGLLSKDTD
ARCHSFDQKANGYVRSEGAGILIIKPLSQALRDNDNIYSVILNSGYNTNG
KTPSGITSPRCSVQEMLVNKVMEESQ--IDCNKIGYFECHGTGTQAGDLN
ELTAIGNAIGSKRV--QPLVIGSVKSQMGHLEGASGVCGLLKSIICINEK
MLPKQV--MFETENQNIPFQQLNLHVPRQNQ--QWMTESDEDARIACVNS
FGVGGSNSNIVISSLSPS---MMRQYQPRTRSPITEFTNTLS--------
---------DKVFPVPQ--------CGVFNVSVN---SDNIQDLKQRISD
IRDFIGTESSTDNNG-LFSNLCYTSNVRTNHLDNRVSIVTDSVEDLKEKL
DMFLN--------------------DTNHVDIILNRQDRVSKLKLGFLFS
GQGQQWMKMGYDLYQQSQIFRDQFMRCSSLFQAISGWSIIEKLFTNT--G
NSETINDTWLAQPSIFAIQVSLC-ALLKSLDLEPSVVIGHSLGELCAAYV
SGCLT-LEDSIRILYIRSHLQNQTTGTGKMIVAMKSKQEMLEIIQKHQFS
EKLSISGNNSGKWVGVSGDNRSMNAFIQILDQAG---ITQRTVKINAGFH
SVLMDQIKEDFYKSFNSHSMKARRPTG----DIKFYSTTHGCFMSEDQCQ
KELSTADYWWKNIRNEVLFKDAMDQLVEKELDQIDGLLEISAHPVVGFFA
NQIIKDHPVSDKDQQMFVYPIMKKEQTTIDTLLKTLANLYSIGYG-INWK
MLYNNSTHR-------VLRNFPSRRWICQKFWIESPQKQLDRLCPPRYMS
LDKRVFSQVPTFQVCLDHKRFNYLKDHSIQGQSIVPFTFYLELVHAALDQ
-------VQTPSRDFEVCEFQVSSSVSLDTKG-TILSLTFSQNLNEFSIA
KLDQV---------VPTQKWIPISSGKIHYHTGSMDYTG----------T
QVLDTTDLSVLKEMQPEEFYQTISTFGYTYKDAFQGVRNCKVLSDNCQLS
MIQLPTCLN----------IHQSGDYKSLHPSVLDACLQVSFAPALSSAT
NEIPKGLWVPQSVSKIKYNDTSST---FDIHNQYYTKSTLKLQDKST---
MCITDLKVYDH-NNQLQCQMSNIIMKLISTPTATSGESSATTQNANS---
-----------------LTSSYKWTCIDAMSCEQIQLTSNHTTLIFTENP
TKNEDQLIENIIRMSVESGHS--SDRIHIVS----------STKVLEKMP
MKSEFR--------------------------------------------
------MIVLPSFF------------------------------------
-DSDD-------------------FIVSNQKLFQLVQSFIANDIVGKMWL
ITSGAQCISDDD---------KINLSQYSLVGQIRTFATEYPQLETTMID
SDFTELS-TDQVLQKMFNLDCG--KWEIALRKGQEYQYSMVS-GIVDT--
---------------QSQVSYTQPKCERKYQVELGNQGLISDLTIKEVKS
PMETLLTGQIEVRVEFSSLNFRDILKSLGRDYDSATVSTIGDEFSGVVQA
VGPDCGD---LKPGDKVFGILMSRSLSTIVRCQSDLVFKVPDILTLQD--
-----------------CCTLPITFLTAWYSICVQARLKPIDRILIHSAA
GGVGLSALQIAQWIGADCYVTVGNQEKRQYLIDN-FNLNPSHIFDSRSLQ
FHSDIMKVTKGKGVDVVLNSLSGEYIETSLSCLARYGRFVEIGKKDIYSD
SKLGLLPFKNNLSYLAVDVAQMTENKRSDLREMMM-EIIDLLCIGSLKPL
PYTMFQC-QEMVHAIRHMSSGSHIGKILVNWS--NIDQVK-------TID
LPMQLSQQHS-YMITGFGGLGQTMALEFSKRFNLKHLIVVSRSGISTPEQ
--------KKTYDKLVRYGTIVHVFKCDLSDYQSTETLFKSIKE------
--SQIPTIKGIFHTAGVLSDNVLSKHTVESFSVPLQSKGSSALNLH--QL
TQTMNLDYFTVIGSVTSLLGNEGQSNYSASNRFVEGLTIMRSQQNLAANC
IHLGPVP-EIGMAKNAKISNILKSRGFNPFESLQSMINGMVPLFSH--RQ
QVMVYGEISYQNYVNSFPMYRGKD-----TFIPNVTDTLEVTENQLQSTK
ETMN----------------------------------------------
---MEMVEQSIKSIISDILEMKPELIHNSTA------LYNYGLDSLLSSE
LANSIQKKFGVYISSFSLLDKKTNVNSILQQIQSKEPSEPITIKKTVIKK
PTIQKPVVSQMVPIIKPQLSVDIPAVRITTPPPVTTQSSQSMQQSPPLQL
KSSALLPTGTRFASPASTSTYGTPLTPSSSHLLDPNLSDKMMTSPPNSSP
SES-PRGFVPSHLRLRTKNSLLSS-----------QALEVPYKDPNELHT
VVYEICPVAAPHHKYQTDIGEAWKSHTEEKDFMDRVYKNSKIRERYFFH-
EFDGSIEKLAGMTTKDKNLIFKELVQSYIIKAGEQVIERAGIDRNLISHV
VGVTSTGIFAPSIDTVLIKHLKLPTECGRTMVNFMGCGAAVIALRTASVH
AKARPGTFVLVVAVEASSLNLKINLNNRADIVSQCIFSDGCVAALVTTQT
QSQVHGK--FKIVDDNSYLMPGTEDALSMYIGNHGIDLNLRPELGKGIEE
NIMHATVEFLKRNNLTLKDMDFWAVHPGGRRILEAVAEGLKLPSEELSDS
YDVMRKYGNMVSCSAFYVLRRIIEKNYMLLDEGSIGFNHGIMMAFSPGAS
IETIILKYLN

StlA proteins
>DLA_09615
MLQNNIDFKDSDIAVIGIGCRFPGDSNSPKELWENITNKNFSGIVEVPEERWSSLF----
--HQQGMISNSKSGLIDFKHWKQFDSLFFGISSKDSENIDPQQRILYSILWEALEDAHIK
PPELRCSDTSVFIGSMNNDYPNIKKTEK------SSIVLGTSTTFLSNALSFAFDLRGAS
MTLDTACSSSLNAIHLGCQTILNGQSQISICGGVNALLDPSISVNFSQLGILSKNGVSRP
FDSDADGYIRGEGAGLVVLKKLSKAILDKDRIYCVIRGSCSNSDGQN--LKNYNTQPSGQ
AQYENIVQTLDRFEIPRSDLFYVEAHGTSTPVGDPIEVEALSRIFKDHHS----------
-----------SENPLYIGSLKSQFGHTESASGVASLIKIAMMLKHRKLSPNINFINPNP
KIDFDNWNIKVVTDLIDFPQNKTITVGLNSFGFGGSNCFMAIQEYQPINDPITTIPEELS
EYLIPFSVKSQLSFDKYIDEVIRRKSNTENDESFHDFVRYQCQSKDLNLQKRITLSCKDW
NDLISKRNLMISSDLTSIVYVFCGQGPQWKEMNDYLYQHNHIFRNSVQQCDNLMKKYFGY
SILEKLRSIAS-D---SNEIHHPIIAQPSLFLFQFGMMNLLKSWGIQPDAVVGHSFGEVT
SALCSGIITLENAIKIVYFRSTLQQL--TVGSGRLLSIGIGIDKYNELIDKSEQLQSLKD
KIEIACFNSPDSIVLTSDEDNLKTIQNHLQD--QGIFSSFLGTPCSFHSSKQESIRDKVI
ESLSDLPQSS--TPKIPFFSTVTGQQMKEDSFYNNEYIYQNLRQPVRFNESTQSIYQFIN
DSTIFIEISPHPTLSFYIPQCIKVTITTLSLIHKKKSIPEQIQQTLSQLYFNGINLNFQS
AQFQS-----------EELHNSSFKYRTDWIPKYQWDSQ-EYWNAPSILRKDIL--PSAN
LLGKN-REHGITVLETLIDLKSPAFEFLKGHVIKGKVIFPGCGYLDILLKQYPKQDLTIY
NLICEKPCLISNDRPVIIQTIIQPTM--TRSEFRVDFYCRDINNDKWTKTTHGRFALHSL
DKSQFDIDKIRKECSFARLNKTEIYNRLA-QLGLPYGPSFQRVKYMDTSSNSTFTVLDA-
KDKSFYFNAATLDSACHGLVSRMEP-PQDLVFDRVQLLNYYPSNMTSDPDTLYIYGVDNG
QKCN--STTGTVYIINPVNGRSIIHMRIKLTS--IVRIKHITPTGLFNIKYPSKEI----
--FTYHWQPKE----------SILSDIDHQYDLNNSQPMNMLNHKFNQLKNIKISG-KHL
IKILFFNDDDAA------------------------------------------------
------------------------------------------------------------
----------------------------------------NNNNEMNLNSIISISQFIID
ITNLATTKNVTE--INESRNRTIQHGIESFDPEKEFI-----HKSNFDLIILPSSILKSM
KDDNSEKIKSILSHLHNLLIPKGSLVIFDK-------------------QQ-----EEEL
SINTTLISQLSN---------------VGFSFNNQIQ------SSSKVSSKSIFCYKNSK
SKYILLTENFD--SMNNLNYFNGSLIGCFRNLGKTELI---DAYSINFDQDSIKSMKTPL
ITSMLD--SNMIGCDKEIII-RNGHVQIQKLHQDDF---------KSNLYETDLNKLYLR
CNS----KLVMEYFPK-PELQPFEYEVKVMAAGINFKDNMYYKGLLPIDMYPEGTDIYNP
PIGLEFSGIVTRMGSKCTKFKIGERVIGGGLYTVASHVYEQEHKFTHLPDNISFVDGASV
QITYLTSYYSLFSLVNIEE---FDSILIHSASGGVGLSTLNLLKWKKYQ----GKIFVSV
GSKEKEQYLRDYYGDMIT----DYYNSRTVAFGQEIIDKY--GGVDIIINTLSGDFTSTN
FSCLTKIGRIVDLSVTQLVENETLDLGQFRFSKAFIPFELWTYRHIKPRACVNYTDIILK
AISKGELEVVPIKQYRSDQMKEAIEYIAESKHIGKLAINFENIEQRILKYNYQMRNIKDT
LLITGQSGVVIPVLKWILQRS-PNLKNVIILSKSSC-KWEIEWIKNCNK----HIQFYFR
QCDVSEKSDIQRCIENIQLEHSQTLSIKSVLHFAAVYDSTDFLEMNESIFTETHKPKAIG
AINLHEISIEQQWNLDHFILFSSTSGFTGSNKQSHYNSANLLLDYLAEFRRSIGLNAVSI
NYGAMGGTGFVTTNKAIEEYLQSEGMNLVSIPKILGGLDIALQIDSISNFQCSNNDFVKM
YYNGKLLRNVLDHLIPKPTINDSVQSKVIQMVSQLLSIEVSKLNPDIKLKDYGIDSLMTT
QLKTSIEDTYEQTRNQFTHIQLISNSTNSISLKIS-------------------------
------------------------------------------------------------
------------------------------------------------------------
------------------------------------------------------------
------------------------------------------------------------
------------------------------------------------------------
-----------------------------------------------------------
>DDB_G0269364
KNSKIQSPNSSDVAVIGVGFRFPGNSNDPESLWNNLLD-GFDAITQVPKERWATSF----
--REMGLIKNKFGGFLKDSEWKNFDPLFFGIGPKEAPFIDPQQRLLLSIVWESLEDAYIR
PDELRGSNTGVFIGVSNNDYTKLGFQDN--YSISPYTMTGSNSSLNSNRISYCFDFRGPS
ITVDTACSSSLVSVNLGVQSIQMGECKIAICGGVNALFDPSTSVAFSKLGVLSENGRCNS
FSDQASGYVRSEGAGVVVLKSLEQAKLDGDRIYGVIKGVSSNEDGASNGDKNSLTTPSCE
AQSINISKAMEKASLSPSDIYYIEAHGTGTPVGDPIEVKALSKIFSNSNNNQLNNFSTDG
NDNDDDDDDNTSPEPLLIGSFKSNIGHLESAAGIASLIKCCLMLKNRMLVPSINCSNLNP
SIPFDQYNISVIREIRQFPTDKLVNIGINSFGFGGSNCHLIIQEYNNNFKNNSTNNNNNI
DYLIPISSKTKKSLDKYLILIK-TNSNYHKDISFDDFVKFQIKSKQYNLSNRMTTIANDW
NSFIKGSNEFHNDIEPLLVFVFCGQGPQWNGMIKTLYNSENVFKNTVDHVDSILYKYFGY
SILNVLSKIDD-N---DDSINHPIVAQPSLFLLQIGLVELFKYWGIYPSISVGHSFGEVS
SYYLSGIISLETACKIVYVRSSNQNK--TMGSGKMLVVSMGFKQWNDQF------SAEWS
DIEIACYNAPDSIVVTGNEERLKELSIKLSDESNQIFNTFLRSPCSFHSSHQEVIKGSMF
EELSNLQSTG--ETEIPLFSTVTGRQVLS-GHVTAQHIYDNVREPVLFQKTIESITSYIK
SKVIYVEIAPHPTLFSLIKKSIPSSSSVLCPLNRKENSNNSYKKFVSQLYFNGVNVDFNF
-QLNSICDNVNNDHHLNNVKQNSFKETTNSLPRYQWEQ-DEYWSEPLISRKNRLEGPTTS
LLGHR-IIYSFPVFQSVLDLQSDNYKYLLDHLVNGKPVFPGAGYLDIIIEFFDYYIINVD
KIQFLNPIHLTENKLQTLQSSFEPIV-TKKSAFSVNFFIKDTVEETWTNTCKATISLEQQ
QSKKQDLQILRNRCDISKLDKFELYDKISKNLGLQYNSLFQVVDTIETGKDCSFATLSLP
TLFTTILNPCLLDNCFHGLLTLINE-KGSFVVESISSVSIYLENIGSFNVQFYLYTTISK
ATSF--SSEGTCKLFTKD-GSLILSIGKFI----IKSTNPKSTKTNETIESPLDET----
--FSIEWQSKD----------SPIPTPQQIQSNPSFIRSTILKDIQFEQYCSSIIH-KEL
INHEKYK-NQQ-LNDDQLMESLSISKEYLRFFTRIISIIKQYPKILNEKE------LKEL
KEIIELKYPSEVQLLEFEVIEKVSMIIPKLLFENDKQSSMTLFQDNLLTRFYSNSNSTRF
YLERVSEMVLESIRPIV-----REKRVFRILEIGAGTGSLSNVVLTKLNTYLSTYNIIIE
YTFTDISANFIIGEIQETLYPNVTFKFSVLDLEKEIINSSDFLMGDYDIVLMAYVIHAVS
------NIKFSIEQLYKLLSPRGWLLCIEPKSNVVFSDLVFGCFNQWWNYYDDI-RTTHC
SLSESQWNQLLLNQSLNNESSSSSNCYGGFSNVSFIGG----EKDVDSHSFILHCQKEKP
PKVLLITKQ-S--ERISRSFYSRSLIGISRTSMNEYPNL--SITSIDLDTNDYS-LQ--S
LLKPIF--SNSKFSDNEFIF-KKGLMFVSRIFKNKQ------LLESSNAFETDSSNLYCK
ASS----DLSYKYAIKQSMLTENQIEIKVECVGINFKDNLFYKGLLPQEIFRM-GDIYNP
PYGLECSGVITRIGSNVTEYSVGQNVFGFARHSLGSHVVTNKDLVILKPDTISFSEAASI
PVVYCTAWYSLFNIGQLSN---EESILIHSATGGVGLASLNLLKMKNQQQQPLTNVYATV
GSNEKKKFLIDNFNNLFKEDGENIFSTRDKEYSNQLE-----SKIDVILNTLSGEFVESN
FKSLRSFGRLIDLSATHVYANQQIGLGNFKFDHLYSAVDLERLIDEKPKLLQSILQRITN
SIVNGSLEKIPITIFPSTETKDAIELLSKRSHIGKVVVDCTDISKRLPKPNYQL-NLNST
LLITGQSGLSIPLLNWLLSKSGGNVKNVVIISKSTM-KWKLQTMISHFVS-GFGIHFNYV
QVDISNYDALSEAIKQ---LPSDLPPITSVFHLAAIYNDVPMDQVTMSTVESVHNPKVLG
AVNLHRISVSFGWKLNHFVLFSSITAITGYPDQSIYNSANSILDALSNFRRFMGLPSFSI
NLGPMKDEGKVSTNKSIKKLFKSRGLPSLSLNKLFGLLEVVINNPIPSQLICSPIDFKTY
IESFSTMRPKLLHLQPTISSNISLQDKITSKVSDLLSIPISKINFDHPLKHYGLDSLLTV
QFKSWIDKEFE--KNLFTHIQLATISINSFLEKVNRLSYKSNNNSFVLG---------IG
ISVPGEPISQQSLKDSISNDFSDKAETNEKVKRIFEQSQIKTRHLVRDYTKPENSIKFRH
LETITDVNNQFKKVVPDLAQQACLRALKDWGGDKGDITHIVSVTSTGII-----IPDVNF
KLIDLLGLNKDVERVSLNLMGCLAGLSSLRTAASLAKASPRNRILVVCTEVCSLHFSNTD
GGDQMVASSIFADGSAAYIIGCNPRIEETPLYEVMCSINRSFPNTENAMVWDLEKEGWNL
GLDASIPIVIGSGIEAFVDTLLDKAKLQTSTAISAKDCEFLIHTGGKSILMNIENSLGID
PKQTKNTWDVYHAYGNMSSASVIFVMDHARKSKSLPTYSISLAFGPGLAFEGCFLKNVV
>DPU_G0059926
MHNNINNSLPKDIAVIGIGLRLPGNSNNPESLWNNLLE-SFDAITQVPKDRWASSY----
--KDMNLINNKYGGFLQDSQWKNFDPLFFGISPAEAPFIDPQQRLLLSIVWESLEDAHIK
PESLRGSNTGVFVGVSNIDYSKMVFQDN--YKIAPYTITGTNTSLNSNRISYCYDFRGPS
MTVDTACSSSLISVGLGVQAIQSGECDLAVCGGVNALFDPTTSIAFSKLGVLNENGRCNT
FSDQANGYVRSEGAGVVLLKSLSQAEKDGDRIYGVIKGVSTNEDGSL--NKNSLTTPSTE
SQSNNINNAMKKSTLSPNDIYYIEAHGTGTKVGDPIEVQSISNVFSKDRNQV--------
----------EDIEPLFIGSFKSNIGHLESAAGIASLIKVCLMLKNRILVPSINCSKLNP
AIPFDNYKIKVVREVQMFPNNKTINIGINSFGFGGSNCHLIIQEYNKPTDIKCNSDNNNK
NYLIPFSMNSKISLEKYINLIK--NNNYHEYIFFKDFVKYQILSKQYTLSNRMTIIANDW
QSLIKSSNETYSSNEPILVYVFCGQGPQWNGMMKTLYRTEPVFKNSVDYIDQVLSKYFGY
SIFQKFSSISD-N---DDSINHPVIAQPSLFLLQIGLVELFKYWGIFPSISIGHSFGEVS
SYYLSGLISLETVCRIVYVRSFYQNQ--TMGTGKMLVCSISNEQWLSEY------STLFS
DLEIACINSSDSIVVTGNELRLKEFANILNE--SQIFNTFLRSPCSFHSSKQEIIKDSIF
SELVNVESKE--STEIPLFSTVTGELV-N-EPLSATTIYENVRKPVLFKNSIESLIKFYH
QQLIFIEIAPHPTLGSLIKKTIQESPLIIAPLNRKENQDISIKKLISQLYFNGINIDFKF
-QLDQ-----------DENQDSSFKETTNSLPRYQWDDSEEYWAEPSQSKKNRLEGPSST
LLGYK-IIYSFPVYQTVLDLQNSNFSYLLDHIVAGKPVFPGAGYIDIINQFFVQEIISIE
SIQFLQPLMLNQHKLTTLQSLFEPT---KKSSFSVSFFSKDEKDQIWVNTCKAKVTLEPM
ENRVEDLELLKSQCNITQLDKKDLYDKISKDLGLFYNDAFQIVQSIHTGVNCSFATLQMP
VTHSSILNSCFLDNCFHGLLTLINE-KGSYVVESVNSIAIFLENISVDNSPFYLETKIIK
SSPF--STEGTCRLFNKQ-GKLILSIGKFT----IKSTNLKP-KVINQLETPLNET----
--FSIEWQSKD----------SPIPPAKESPSLELFNKSTILKDQDFEIYCSCLIF-NQL
VQYNPLFKVLATNYCLSIMKELGISIDYQRFFFRILKIVKLNFSNLLSNQKEIDQLKDSI
KSKFYGNSNS--EDLEFQCIEKVSNIIPKLLFENDKQSSMTLFENSLLTKFYGQSISTRF
YLEYVASLVLESIKPIV-----REKRVFKILEIGAGTGSLSNIVLEKLNKFLSIKNIIVE
YNFTDISSSFIIGLQ-ETKYPNISFKFSVLDLEKDIK-DQDFFYSDYDIVLMAYVIHAVS
------NITFAVKQIYNLLSPRGWLLCIEPKANIVFSDLVFGCFGQWWNYQDSI-RTSHC
SLESEQWKQVLSE--------------NGFPMNSFIGS-----LESNSHSFIIHSQKEFN
GKVVLVTKQ-S--FLTSRNYFSRSLVAIARSAMNEYSNL--DIVSIDLDSNDYN-LN--S
LLV--P--IQSRFSDNEFIY-KKGILFVSRFFKNNS-----KLLLSSQSFETNDNNMYQT
TLS----DLSIIRKAK-DELSNNEIEIKVKSVGINFKDNLFYKGLLPQEIFRK-GDINNP
PFGLECSGIISRIGNGVTEFKVGDQVFGFARHSLGSHVITNKDLVIKKPESITWDQAASI
PVVYCTAYYSLFNIAHLND--NNESVLIHSATGGVGLASLNLLKMKKFE-----NVYATV
GSEEKKQYLESNYSFIK-----SIFSTRTKEYSGQLE-----NKVDVILNTLSGDFIESN
FKSLKSFGRLIDISVTHIYANQQIGLGNFKSDHLYTAVDLERLIDEKPLLLKSILSKVTN
EIDNGNLELIKINQFNSSEVKTAVESLSNRSHIGKIVVSNCENMVRIQKKKYDL-KLDST
ILITGQSGLSIPLIEWLLTHSIDSVSNVVIISKSPM-KWKLQNLVFKFK----NVKFNYI
QADISNYDEIYASLKS---L-PDLPPIKSVFHLAACYNDVPMNQVTMDTIESVHNPKVCG
SINLHRLSISLGWNLSHFILFSSITGITGYPDQSVYNSANIILDALSNHRRVMGLPSFAI
NLGPMKGEGKVSDVKAIKKLFKSRGLPSLSLNKLFGLLEVVINNPIPSQFICSPIDFNNY
LDTFKNMNTKLSHLSSDSSDSVSIKDKVLEKVSELLSIPISKINMDTSLKMYGLDSLLSV
QFKSWVDNQFE--KGLINHLELSSITVNSFIEKVNQLAFKTNNNAFILG---------LG
NSVPGEPISQEKLKESISNDFSNDPKTNEKVKRIFEQSHIKTRYLVRDYTKEENSIKYRS
KESITDVNEAFKDCVPDLAEKACTKAIADWGGNKEDITHIMSVSSTGVI-----IPDVNF
KLIDKLQLNQDIERVSLNMMGCLAGLSSLRTASSLAKASPRNRVLVVCTEICSLHFNNTG
GGDQMVASSIFADGAAAYIVGCSPKINETPFFEVIQSINRATPNTENAMVWDLQKEGWNL
GLASSIPHVIGEGIEKFVNDLLYKAKSQVS-SLSPKECEFLIHTGGKSILMNIENALGID
PKMNKHTWDIYHAYGNMSSASVIFVLDHARKSKNLPTYSISLAFGPGLAFEGCLLRNLV
>ADB2008599
DSNINIGYQFHDIAIVGIGLRMPGGSKTPEEFYAQLTQ-GFDGVTKVPKDRWSQSF----
--HEHKVINNHNGGFIPLDYWKLFDPLYYNISPKEAPILDPQQRLLMMTVSEALEDGLIP
PSSIRGSRTGVYMGVSNHDYLKLTFHDNVSQDVSPYVMPGTNASIIANRISYAFDLRGPS
FVVDTACSSSMIAINLACTDINTGKCDMAVCGGVNALFDPKSSMAYSSLGVLSPDGRCKS
FDASGKGYVRSEGVGVIILKRLDDAKRDGNRIYGVICGGSNNEDGAC--NKNSLTTPSAR
SQADNIIAALNTSNIDPSDIYYIEAHGTGTPVGDPIEAEALSKVFTTSHT----------
-----------ADYPLRMGSVKSNIGHLESAAGVASVIKVALMMKHRTIVPSINFNDPNP
KIPFDDWKLQVVQRLQSFPDMP-IKIGINCFGFGGSNSHLIVKEYEPDLQQIEEQDNSEH
RYLVPVSAASKASLDKMLLELT-TNKVPTTATNTAEVL-----------------TTTDL
NSSSSSVSSLSSNNNNNIVFVFCGQGPQWIGMGDELYKSEPVFRTTVDHVDSLLKSHYGY
SVLEHVKSLPK-D---STDIHLPINAQPYIFILQVGLIYLYKHWGVEPSYIIGHSFGEVT
AAFCSGLINLDTAAMIVYYRSSLQNR--TVGSGKLMAIALTHQKYAEEY------ATRYP
ELEIACFNAPDSIVVAGETSKLTELSEELAK--QGVFRAILTSPCAFHTSHQKCLKADVY
STFASLKSNG--EPTIPLFSTVTGKRH-T-GAYNADYLYKNLRHPVNFHGAINSIVAAAG
QNLVFLEIAPNPVLSHSITRCVTSTFAPVSALYTKKDELVSFSESIARLHCYGVNVNFRA
-QFSD-----------SEIRNPEWRDNITILPRYQWDVA-PYWSESAISLRERLVGPSTS
LSGTRTTATGHPSFDQVIDIHRPPFAYLKDHKVNGKPLFPGAGYIDAIIQTYAMNSIIIS
KLEYLQPFFLLEGEHQHLNTVYSDAN---KGYQRVQFLQKDGDDKSWTTTCQGLVTAESI
QSKHQDVAALNQTCDLIELNKSELYTKIL-RLGLDYGTTFQRVESIKIGRECSMAVLNM-
GSPTHILNACLLDSCFHGLLALIDE-RRHFVVGQIEDMLINTLAMADMSGQLLLYTKIIK
RDNY--NITGSFVLMTPG-GETMVSMKKFV----VKSMQR--TKDAGELKCPTHEM----
--FAMQWQTKN----------SMMPSPKSIVFSDHAKQSQVLMDNQVSVYAAKLVH-SAL
TTDLPGFKLGQPSALMASLNIDSGSRPLTRFFTRLTDILAQFEDDL-DKAGESIIDLSLL
RSSILETYPK--AELELDLIERAAGIIPRVLQ-GEHEVCHKLFDDDLLSRFYQGSSAVTY
YMMQITDILQKGLSAQL-----KERRSIKILEIGGGTGSLTHRVLHTLSALLGSQHIDVD
FTFTDVSTSFLKTMREAVKNMSLTMKYLPLDLEKDLE-AQGFLSGTYDVVLMMYVVHVLP
------DLGQAANRLNQVLAPNGWLLFAEPARRVAFIDIVFGCFPQWWNYNDSM-RQDHC
SMHPREWTTLLSQ--------------HGFPCTMIVSPPTSQGQMYGGHSFVVLSQKAAC
PSIMVLTKN----ASRSSNYCNASLIGITRTAINEYPAM--HITSVDIDEDSTPDLK--T
LLALTN--RAANLSDREYVV-DHGTVCVPRMRQVPK----ETILSTSTAFERDINQVCCT
SNL----DLTFSCVARQPLLKRGEVEIAVRAVGINFKDNMFFRGLLPAEVFRK-GDMFNP
PFGVECSGLITRVAEDVTDFKVGDEVAGFARHCLGSHVVTNHQLIVHKPKELTHLEAASV
AVIYCTAYYCLFNKCHLDVECGDQSVLIHSATGGVGLATLNLLRMKSM-K---GKIFATV
GSKDKEDYLTQQYGDMIT----AIYNSKDKEFANRVQQDTG-RGVDVLINTLAGDFMNAN
FQALASFGQLADISVTQIYSNDVLDLGNFKRDQSYYAVDFERVLNELPHLVKSMLTNIYG
WIASGDLQLVPSQVYPVTQVSEAIKSLNNRTHIGKVLIDCASIGRMVTKPNYTL-NLPNT
AIVTGQAGLSLELIKWIASRS--NASDIVVLSRSTI-NWRLQRLINLMKKEGARTNIHFI
QCDISNYDALTKLAQT---MLKPLPPIQSVFHLAAVYNDVPLDQVSMDNINSVHDPKVLG
AFNLHSLSIVLGWKLNHFVMFSSINAITGVHGQASYNSANAVLDALCNFRRSIQLPGLAV
NWGPIEGEGKVAESDAIAELFVQRGLPSLSLAKLFGALECTLGNTGASQLIVSPINPRPF
YEAFSHMRPKMDKLMPADASNETIAKRVSDTVSSLLSIPADKINPDTKLKEYGLDSLLTV
QLKSWIDKEYE--KNLFSHIQLSSSSLSTVINKIEYLLAGLNNNPYILG---------MG
TSVPNEAISQEDLCEAMAKDYSDDPAVVQNVKRMFKSSYIETRHMSRNPTKPETSLKRRK
DENINDVNKQYIVSAPMLAKEACEKAIKDWGGQAKDITHIVSVSSTGVV-----VPDVNF
IMIEELGLNKDVQRVSINFMGCLAGLSSLRTATSLACHDPRNRVLVVCTEICSTHFTTTG
GMDQIVAATIFADGSAAYIL----------------------------------------
------------------------------------------------------------
-----------------------------------------------------------
>PPL_02802
QQQENSVGLTGDVAIVGIGLRMPGGSKTPNEFWVQLLQ-SFDGVSLVSKERWAASF----
--YENHIINNNYGGFLNMNEWKKFDPLFFGISPKEAPLIDPQQRMMLTLAWEALEDAQIP
PFSLRGSKIGVFMGVSNYDYMKLQFKGAPSAELPPYTMTGTNGSIISNRISYCFDFRGPS
ITIDTACSSSLVSVNLGCQSILSGESEVALCGGVNALLDPSTSAAFSSLGVLNPDGHCRA
FDADAKGYVRGEGAGIVVLKSLAAAERDGNRIYGVIRGGSTNEDGKF--NKSSLTTPSIS
SQAENIRTTLNKAALNPSDIFYVEAHGTGTPVGDPIEVQALHEVFSANHS----------
-----------VGYPLKIGSVKSNIGHLESAAGIASLIKVCMMLKNRLLVPTINFNKPNP
AIPFEDWNIDVVKQIEDFPEHS-VRIGINSFGFGGSNCHLIIEEYQSISTDIENKQNDGF
RYLVPLSANSQHSLNKYTEDII-SNGDIHRNVDFKEFVMHQSLNKS-HLSHRKVYFAKDW
KEFIEQGVSVSSVNSSKVVFVFCGQGPQWKGMGSELYQAESIYKETVDHIDSLFKPLFGY
SILEKLISLPD-D---SLEIHHPIIAQPALFLLQCGLVSLYRQWGVEPSFVVGHSFGEVT
SAYCSGALTLEEAVKIVYHRSSLQNI--TIGSGKMLAVTLTSDTFNADY------HSKYP
ELEIACYNSLDSLVITGVEDKLQEFSNDLTA--LGIFNVFLKSPCSFHSSHQKVLKSRVF
ESLTDLPSVL--HNKIPLFSTVTGSLQ-T-DPVDARYIYRNLRHPVQFKGAIESIYDIAS
ENLIFLEITPHPTLSYLINKIVPN-ANVIPSLYRNKDELVSFNTSIAILHCNGCNVNFTS
-QFSH-----------QELSSPVWRERVNLLPRYQWDTD-VYWNEPQYSIDCRLSGPSGT
ILGHQ-AIQGLQRYESIIDCNRRPFEYLKDHKVKGKALFPGAGYIDAIIQAMYPMDIMIS
SIEFQSPFFLVDGEQQYLETVFDEVTLNNNNSYKVQFFQKDGEKQAWTKTANARLSLLQP
TTTRVDIASLMSTCKFTTIGKTDLYQKIS-RLGLNYGPTFQRVESIDIGPDCSMANIPF-
GGPHHILNACLIDNCFHGMLALLDN-RQHFVVAQAENVHINLELLQHLVDNLYLYTKILH
RGQF--EITGSTQLLTPS-GQNLLSMKRFT----VKTLDK--N-HSDQIKFPCDNV----
--FTMNWQTKE----------SPLPSPFSIVLPQQAAESQILMDFQFVLYCAKLVN-QSL
SKYLLGYNLLKFTPIPELLTQYQIHSKFTRFLTRLQSILIDNRIDL-DPNGELDADMSIQ
KAMILDRYPK--ALVEFELVERAANLIPALLT-GDSSACHSLFENDLLSKFYTHSSSVTY
YLEQLADTIQHAITSKL-----SEPRVFRILEIGGGTGSLTYRLLNTFNLILGGQRIEIE
YTFTDVSAGFVTTMNEEILPHNFSMKFKTLDLERDVV-AQGFLPGSYDMVLMSYVVHAVS
------NLPYALEQLNHITSPSGWLLFIEPSKNIIFSDIVFGCFHQWWQYSDNQ-RSDHC
SLAPEQWSKLLHK--------------EGFPQTITISPPNAMGQMGASHSFVVLSQKLSA
PKLAIVTKNSC--TLNSRNYLNASLIGIARTAANEYPTL--SITMIDIDDEDTTDMK--T
LINLTG--KSDKLADSEFII-KGGKILVPRLTPVPR----DTLLESSGAYEKNINNVACL
SDA----KLGFHCVTR-SPLGSSEIEISVKAVGLNFKDYLFMRGLLPQEIFRK-GDIYNP
PFGLECSGIISRIGEQVDQFSVGDEVVGFARHSLGSHVVTNQNLVVMKPSMLSYEEAASI
PVVYCTAFYSLFNVAKLDT--RHESVLIHGATGGVGMAALNLLKMKSAL-----RVFATA
GSTEKQELLKERFGEMLC----GVYNSRTKEFADRIKETS--SGVNVLLNTLSGEFMNAN
FESLASFGRIADLSVTHIYANEPLDMSNFKRDTSYSAVDLERLIDERPQLLQSMLSEIMD
NISSGSLEIIPINVYSASKSRAAVESMSERKHIGKIVIDCKSIDKLVPIPNYKL-DISNT
VIITGQTGISLELIKWLANRS--NASDIVVISRSSL-GWKLETLIKRLQLNRSKPAIHHI
QVDIANMDSLTSSVQK-----LEVPPIQAVFHLAAIYYDVPFDQVNIDVINKVHDPKVIG
AINLHRLSIISGWKLDYFVLFSSITSITGYNGQASYNSSNAVLDALCNFRISAGLPSLSF
NWGPLQSEGKVADNEAIEELFLNRGLPSLSLPRFFGALECALSGNPPRQLIVSPINAQLY
FDSFPHMRPKMAHLVVINKDDISLEERITNKVANLLSVNHSKLNPDTKLKEYGLDSLLTV
QFKSWIDKEYE--KNLFTHIQLSSSSIKNIIQKIAMPTISNNINPYILG---------MG
TAVPNGPLYQDDLGATMSKDFSDDPETVDKVVKIFEQSHIKTRHLFRNPLLPETSLKQRK
NENISDVNGQFIKAAPSLSRESCEKAIKDWGGNVEDITHIVSVSSTGVV-----VPDINF
LLIEKLGLNRDVERVSINFMGCLAGLSSLRAACSLACHNAKNRILVVCTEICSTHFTTNE
GVDQIVASTIFADGSAAYILGCNPSIYERPLFEVLTSMNRSVPGTAHTMTWEISTNGWDL
GLDQSIPHHIGGGIETFVRELLEKTKAQTH-STNFKDYEFLIHTGGKAILMSIENSLDIV
STQNSHSWSIYKAFGNMSSASVLFVMDHARKSKSLPQYSIGLAFGPGLAFEGCVLRNIC
>DFA_08550
----MTNNNNNKVAIVGLGFRLPGGSKTPTELWSQLLQ-GFDGVSVVTKDRWSSTY----
--NDTDMINNKYGGFLNMNEWKCFDSLFFGISPKEAPLIDPQQRILLTLVWEALEDAGIS
PTILRGTDTGVFMGVSNHDYMKLQYKDV--SEQSPYAMTGSNASIISNRISYCYDFRGPS
LTVDTACSSSLASVSLGLQSIANGDCKVAICGGVNALLDPSTSVAFSSLGVLNPDGRCKT
FDADANGYVRGEGAGIVILKSLEQAEKDKNRIYGVILGSNMNEDGSF--DKSSLTTPSGE
SQSKNIASALEKSELAANDIYYVECHGTGTPVGDPIEVGALSNVFTSNHS----------
-----------QDFPLKVGSFKTNIGHLESAAGIASLIKSSLMLKNRMLVPSIHFNQPNP
KIPFDQYHIQVVNEIEVFPEDQIVNIGINSFGFGGANCHLVVQEYINQEPDYSL-AEKEK
YYMVPTSSNSEWSLDKYEQEVK-DNTNYHHMINFQEFALHQSTMKA-NLLHRKVVIAKDW
KEYLEGTNPAISGEDIPVCFVFVGQGPQWNGMGRKLYEAEPVFKDTIDICDDLLKKYCGY
SVWEKIGSIAEDD---QITINTPIIAQPALFLIQMGLVALYGKFGIQPSMVIGHSFGEVT
SAYFSGAISLESAIKIVYYRSMLQNK--TIGSGKMLAISLGSQSFDEKY------GNEFH
DLEIACYNAPESIVVTGKEDRLKELASQLTK--EGIFNAFLKSPCSFHSSYQKAIKKEVL
ESLADLPSTF--RPMVPLFSTVYGDLQ-T-TPVDAQYIYKNLREPVHFEKAISNLSKYTK
SRLVYLEITPHPTLAYLINKCGNAGTNVMSALHRSKDELLTFYSSVAQLYCQGVNIDFGT
-QFDE-----------SILSTNLWKEVTNILPRYQWESDTQYWNESLYSHDLRLKGPTID
LIGWKKHLNGQESFETIIDVKKNCYAYLKDHKVRGKPIFPGAGYLDIILEAVEYTSILIQ
SIEFLSPFFLVEGEQQHLQTTIDRIS---KNVYQFQFYQKDSINKKWSKMCKAKIQLNPQ
SVPKVDLLQLKADCDVCSIDRSELYHRIV-RLGLGYGKHFQVIDKLWVGPNFESLCLLSF
NNYKRVLNAMVLDNCFHGVLGILEDSNQHFVVERVDKMQVYPQTLFNQIDQLYLYTRILN
PTDHSTQVHATCQLIGQD-GQVIVEVGRFT----LKSLEK--Y-KVNTIKKPSDQV----
--YTINWQSKE----------SSLPIPTSIMMTELHDKSQVLVDTDFVNYCCLLLK-ETL
-ETISGWDWTKKQTMEQYMKSVGIDTSFTRFLTRLFEIHSLVPSAA-DYQ---SMSPIDL
KSKVLAKYPD--ANLELTLIERATSIIPRLLQ-GDSTACHSLFENNLLSSFYTSSTAVDY
YLEQVGSTIQKAIGNIVTKSDQDCKKVIKILEVGGGTGSLTTKLLTKLASLFEGSGVEVV
YTFTDISASFINSDIQSKSNGCIKMVYKTLNLELDYA-SQSFLPSDYDCIVMSYVLHAVA
------DLEKGIRQLYDMLAPNGWLMFIEPSPKMTFSDIVFGCFHQWWQFSDQF-RTEHC
AIRPNEWSELLCNQ------------IGGFRYPVSFI-NFEEKEIGQDHSFVVHAQKQHV
PKIVVLTKC-A--QRTSKNYLNASLIGLTRTAMNEYADTALQIYSIDIEEEDTADLA--F
IIKLVS----MEMADKEYIVKKDGAVLVPRLFQNRQLIEPVDAKKSQVAYETNVDKLYCK
SKQ----SLDYQFCTLPEVLAPNDIEIKVQAVGVNFKDNLFYKGLLPAEIFRK-GDIYNP
PFGLECSGTITRIGSAVSQWKIGDQVLGFARHSLASHVTTSQHLVVQKPESISYSEAASL
PVVYCTAYHSLFKVNHMDE---DETALIHSATGGVGLACLNLLKMKGAAD---GSIYATV
GSKDKKNYLVQQYGSMIK----HIYSTRDKEYAAELR-----GKIDCLVNTLSGEYTQSN
FESMSSFGRIADLSVTHIYANEPLDMGNFKGDIQYCGVDLERLIDEKPKQLQKMLETIVG
WVAEGKLNKLPIQVYAAERSKEAIESLGERGHIGKIIIDCSDILHEVAKSNYLV-DLKDT
IIITGQTGISLQIIAWFIKHS--KVSHIIVISKSSL-KWKLEKLMKEPHKRL--VNIVFA
SCDVSVMENLTQTVKN---KLANAPPVRAVFHLAAVYDDVPISKVTAENISNVHNPKVLG
AINLHRLSIINCWKLSHFILFSSITGVIGYYDQAAYNSANAVLDSLANFRRQAGLPALAI
NWGPLDASGKVAENEAIQSLFASRGLPVLSIGKFFGALEAALNQSNLYQLVITPMVTSLF
FDSYEHMRPKMEHLIYAGFTSESVLEKLTNKVSDLLSINKSKLNLDTKLKDYGLDSLLTV
QFKGWIDKEFEN-KNLFSHIQLSSSSINDLVEKVVQTAPTSNNNPYILG---------IG
TAVPNEPLKQSELSAVMSKDFSSDPLVVDKVSKIFEQSQINTRYLYRNPLREETALRHRK
NENINDVNRQFQKCAPDLSQRACEKAIKEWGGSIQDITHIVSVSSTGVV-----VPDINF
VLIQRLGLNKDIERLSVNFMGCLAGLSSMRAAVPLASKHPKNRVLVVCTEICSTHFSTKE
GVDQIVASTIFADGSAAYILGCNPTIYEHPLFEVIGSMTRSVPDTAHTMTWDISTDGWDL
GLDQSIPHHIGGGIESFVNDLLAKNKSQTQ-DLTPKECEFLIHTGGKAILMSIEQSLGIT
SKQNQHSWDIYRNYGNMSSASVIFVLEHARHSKSLPQYSISLAFGPGLAFEGCVLKNMV
>XP_002605916
PGELHETDYNLPIAVVGIGCRMPGGTTSPSKFWDVISE-GRNVITEVPAERWSLDVYHST
DPHQPGTHVTRRAGFVD--DIDMFDHTFFKISPREAAMMDPQQRHLLEVTYEAFEDAGIT
PESVSE-SCGVFVGIGMMDYALNMADDK--HLFNSYANTGVAHSVAANRISYAFNLKGPS
LAVDTACAASMTALHLGCSSLRNKECSVAIVEGANVLLMPEVTVAFSAMGVLSPDGFSCP
FDASANGYVRSEGFGAILLKPLSDAIRDRDHVYSVIRGSAISDNGFS----QSITMPSSG
EQEKLMRTTYARFGVPLSSVMYVEAHGTSTPVGDPAEAEAIGKTFGR--R----------
-----------PASPLKIGSAKSNFGHMECAAGMVGVIKTALMLDRRALCPSVNYTKPSP
KADFDELGISVQTEVETFPDNKKVTLGVNSFGFGGALAHVIMEENSAKKSVRQSSDQEGD
FIILPLSGKSPDALRDLSAKWLTYK-----DEKDAINVSSWVATRRNHYQNRLAVVTNSG
AKTREGLQGYVNSSRPKVCFVFPGQGQQWDDMGRKLYQMEPVFMDTVDTCDRIFARVSGW
SLLQKTGLFTSSDGTAELTLDDMIVSQPAILFTQLGLFALLKHWGVSPDVIVGHSLGEVA
AAYASGGLTLEETIQAIHIRSTKQAK--LQGTGSMAAMRASKAEAEVLIA-------KCE
GVKVACDNSPTSVTIAGSTDAIATLQDQNPT-----KVKMLRVSCAFHTDHMDPIKDEFL
EAMSSIQANGKGQDRAPMYSTVTGCDY-T-GKFDGQYWWGNIRGQVKFTSAIQAIIQNHN
-PGVFVELGASATLLSSVNQTLKHEKVTVPCGQRQQNDHKCMLRALATLYVNGVDIDWTN
-----------------ATQD---AAEWSPVPTYAWQHQ-RHWQEAESSQKRRLGLEDRS
FKGQN------------GNITLEKFPFLADHVVNESVVFPGAGYIEYMVQMAVDENPALE
NIQFKQVLVWPEGSDVNKS----------KASVQLTYTKEGGKIDRLHAGCLVTKQEDAR
---TEGGLDTTPSEDMKTVTSETFYQRFS-ELGLLYGSEFQVVSEAFVGDWEAIGFLKP-
TDAQQRVQTTTMDGCFQVALSAIGPSSTLYLPTEIATFKMYVPSLPLG--PMVAHATVVS
RTSM--SFHANITLATTQ-GKILAQIDGFEAT---------------NVSGIKTDVNTDS
CLYETTWQPVT----------SPLPPTSIFC-------DLFKEDRLQEQYGDDMEMIETA
ERALPKLKRLAVQHALDSVPENEVNPRNKRYVQRLRTIVDAAGKEK-DD-SKSLDDIHKS
MEEVRKEVPA--MEQEFSMLRRLGDMLPTSLR-DPSAALPILFAADCLAEYFMDSLTTRM
YYRACADAMEQAVKAAL-----QRKQTLRILEVGGRMGGLARYLLKPLKSQGDA--GHIE
YVFTDLNTTFFSHASQ-VLEDYTFVKYQQLDIEAAVE-PQDFVPGTFDVVLCMDTLHSAV
------DAMEGLNNMQSLLCPGGWLVMMEPTNAFHMCELVFGSLELCWVYDDDY-RTDNC
WLSREGWSKLFAD--------------GGMSDVVSVSSPQEF-----FHSIIIGR--KRV
ENMWVFTVG-G--SVECASPTSSLPAGFFRVVNNEIRDL--PIYTVDLPSEVLNGLTGV-
-VETLL--KSDPPAERELAI-RNNEVLVPRLLKTSI--SESIITSPSGNWALDI----AP
GKTGTLDDMAFYEQVS-VSLSPKQVKIKVHAAGLNFKDVMMSLGLLE-------GLNLQT
QFGLECAGTVVEVGDDVDNIKVGDEVIAFGDHCFASHVICEEHFVMAKPAHISWTDAAGF
GVVYLTAYYALIERARLRE---GQTVLIHSACGGVGQAAIQVAGMVGA------RVFCTA
GTDEKRTYLRQMGII-------HVSDSRSTQFYRDVMEWTDGQGVDVVLNSLYGDLQTET
MKCLKPGGTFCEIGKRSMLESVGMNMGLLLNNKAFFSVQIDLLMKERPKYVQQMMETIVS
LLETGRVGVVPTTVKTIDDYKETFRWTSKGQHIGKVVFEVPDKFESLVPSPYTLEADGSY
VITGGFGGIGQALARWVVDRG---AKHIALLSRRGCRTAENRHTVEYMESKGA--KVYTY
EVDVSDKTALRNVLNHLRAD-TSVPALNGIFHLAAVIDDANVLDVTDSQLEKSLAAKAWG
ALHLHELTQ--EDDLDIFFLLSSAAATWGNPDQCGYVAANSVLDALAEHRHRQGLPALSV
QLGAVRGVGVLEGNTKAAKIVKGKGLLSLHVEEVLQMLPRLLKARDTPMVTLANMDWNKC
LQFSYPTSMKFRHLASGNLNEDDLRERVLEQLGQILCMPADQIDPDQPMINYGVDSLMAV
DVVNWMNKNFDLSVSQLDILGGMTTSTMV------RRKIVIGVICAVLGILLLLGLIKLG
LHLSKDPVVKRNLKFRDGNKLYWETVETD--------EDEGTDTFYTEGENGAAAVMFDH
NK-----------------------DLKAYKFSGRDICYIVPEDEGEDEKAKEAAKELEN
KEEGSTQASKKGGRRKMSLDESRTDTLELSEAMRLFCGDLKPRWATIE------------
-----LPDSEEATGGIVLILPGSPGGASE--------------------TQSRVRRGWLW
GRRRSNRRWHVSGHCCWGVSITWTF-----------------------------------
-----------------------------------------------------------
>Phypo_00084
-----------------MACRVPQAR-NVDQFWDNLVD-GVDAITKVPADRWDADAFFDP
DSDKPGKIPTTQGGFVA--DIDKFDAAFFQIGPREAEVMDPQQRQILEVTYEALESAGIP
KEKIKGSPTGVFMGVCFSDYHKLQTSEQ--QDIKPYVQTGCAHSVVANRISYFYDLRGPS
FSVDTACSSSLVALHLAAQSIQNGEISTAIVGGTSANLIPEMFMAFAKLHMLSPDGRCKA
FDASGNGYVRSEGFCVLVLKPLSKAIADGDPIRAVIRATGTNQDGRT----SGLTFPGRE
AQEALLRDVYSKENIKPQDVQYIEAHGTGTKAGDPVEVGAVGTVLGATRD----------
-----------PQAPLCIGSVKSNIGHLEGASALAGIIKTVVAMEKGVIPGNLHFQTPNP
DIDFNGMHLSVVSKTIPWPVCEKKRAGINSFGFGGSNAHVVVEEFSPLSPISSGPREQNP
IYPFIFSAHTKQATEQLIAAFREKLEKVEENPEALRNIAYTLACRRTHFPTRASIVASSK
EDLLAQLQTLKVSEERKILFVFTGQGAQYFAMGRELLKESPLFLHTMRQCEIIIKKQMHW
SLLEELAKSET-----ESIIGRADISQPACTALQISLVKLWEAHGVKPSVIVGHSSGEIA
AAYCAGILSLEEAMKASIARGIALRDTPSTIPGKMAAVSITDQEATVLINS----PPYAG
KINIAAVNSPGNVTLSGNATEIDEIVASMKE--KGVFAQVLRTERAYHSHHMAPVGVLLK
NLLHDAKPAA--RSSIPMISSVTGELLDA-TEVDGTYWMRNLTGTVKFAAALQYAAQKYG
-CHAVVELGPHPALAGPTRQSLTPVPPILASICRKEPETRRMLLTACALGDIGYPINWQY
-----------------LFPKESLPKVVPNLPTLPWQGK-SYWHESMASKMRRFPEQSHE
LLGAR-ASHAHGAW--VNGLRLDVVDYLVDHCVQGSIVFPGAGYIAMMIAAS-EQKLFLE
DIAFKSALVFSDKETPRKTQVALQSP-PAKSPVSVSVSSENDK-QEWQEHCTGKFSSSGS
FAPLPEFNSWKDKCTDY-TSKEETYKTFN-QMGLEYGPNFQGIDEMWRGNLEAYANISAP
ESKSYLLHPTILDASFQTLIGCVMNLSGNLTKKNKKKKKKNQERINKKNSTILCFKRRES
KSY-------LLHPTILD-ASFRTLIGRVMNLEAKERAQKKTQAILVSALYKYRNVLTFG
KYQKCNWLRLVPAHENCQNKRAPPLSLSQIRNISIFTPEGLELCAVQGLLCTSIGGGKKV
EKDESSWTNAAYDSLPDTLATLGVHKTYHAIKSANATIAPQHAKLF-AWIEEFVNSSTVP
KGDLAFDVNS--SNPEVVVISRFCLELENILL-GKTDPLSVMFGDEVIYDVYGKGPTFSG
ASESIRKVLPYL----A-----HKDCKANILEIGGGTGGTTGHALKVLNNRF------SS
YTFTDISASFFEKAKAKFSHSAHKMVFRPLDIENDTT-SQGFQEGSYDIIIATDVLHATS
------DIVATLKNVHKLLKEGGILLMNEFVNCPVWIQTVFGTLDGWWKFVDKERRTMGP
TLSEKGWADALID--------------SGFASHSVLHDYAEP-----LHGTFLAK--KNC
ERVVWVTSG-A--AMDVQSPTLAPVIGLARVLRNEYPHL--LSHTVDLDSVSSPEDSAKT
LGSLLSSQLSVFDAENEIVV-RNSRFYIPRLVPAQV--S--TAAKTSMKFLSEANVKLEI
GTPGLLNSLQWIECGV-SEVGDEEVEIRVHATGVNFKDVMLAMGMLNKDAVE--GGFCGE
KLGIECAGVVTRIGAKTAGLAIGDRVVGVAKNSYSTYARTPSCLAVKIPATMTFEEAATI
PATFLTAMYALYYLARLEK---GETVLIHAAAGGVGQAAIQLCKLVGA------KVFVTA
GSDEKRKFLETEFGIPSD----QIMSSRTLDFAEQILSKTGGKGVDIVLNSLAGEFLFKS
MSVVAPFGRFLEIGKRDIYANSKLDMEPFGMNVSFFAIDLDRLNAAKPQIAGKMFQDLIK
LFEEGKLKPMPFKAYPVSKVEEAFRYLQQGKSIFQKKKKKKKKKKVTRPKALSLNPEGIY
LLVGGMGGFGRSIATWIAEKG---AKKMAFVSRSGSSTPAAQQLLQELHSAFPDLQIVVE
AADVADYAQLNQAILNIRAA--LKGPIVGVVQMAMVLEDVVFDKISAETFNKVVRPKATG
TQNLEKIVGGKEANLDFFVMFSSVSSVVGNFGQSSYASANAYLDALAAQRQANGMPGTSI
NWGAIGDVGYVAERKDLRDAMERRGIFTLPLAQALSALEYSIVNQ-LTQVVVAPIQWSVA
SNSLPALATRY-------------------------------------------------
------------------------------------------------------------
------------------------------------------------------------
------------------------------------------------------------
------------------------------------------------------------
------------------------------------------------------------
------------------------------------------------------------
-----------------------------------------------------------

DmtA proteins
>DDB_G0289329
--------------------------------------------------
MISNSDCDENLIKQQQQEIQDKNFLIDVAIGYTKSNALSCALKYKIPQLL
ED---KSKSCKELSEILKVNCDNLYRLLRTLSTIGIF-----IEDEVEDG
VFRNSRLSNLLRNSNSD---SWVNNVYLQSHPNVIQSFMYLDKTIECGTS
QGMTSQG-FSSAWELFEKDKSLNAHFHNTMTSFT--SDEIKTILEYIDFN
QYKSIVDLGGSSGELLKSIAKSSRGQLVESFINFDLP-LVINQNK-VNNE
NGA-AEFDKRYSEVASDLFVDSDYPSADCYTLKFIFHMFNDDKVLTILDK
ISKSIKPNGKVYVFDHIVQ-----PKNQPYAPFYFDLQMIVNFNGKERSQ
NEWKTIFE-KSPFKIDTILILPDSKRMSVIELSLKQ--
>DPU_G0059824
--------------------------------------------------
MISN---DDYLMD-----IKDRDFLLEVAIGYTKSISLSIALKLNIPQLL
QS---GPKSCEELAKITNTHSENLYRLLRTLSTIGIF-----IEDEEKDG
VFSNSRLSLLLTNTSNS---SWINNIYLQSHPNVIKSFMYLEKTIETGES
HGMTSQG-FSSAWEMFELDTKLKSYFHNTMTCFT--QDEINTILKYIDFN
EFESVVDLGGSTGVLLKAIAKSKNGIKVRSFTNFDLP-HVISQNK-QDCE
-------DDRYSDVSGDFFILDSIPKADCYTLKFILHMFNDDKVLSLLEN
LKRSIDKNGKVYIFDHIVQ-----PKNTPSAPFYFDLQMILNFNGKERSV
KEWKDVID-RSPFKINSIRVLSDNKRMSLIELSLK---
>DLA_03400
--------------------------------------------------
---------MIGNEIPVYPKTYMELHKYFNGYRICKAINVMVRFEVPRRL
GNSLESKRSSDDIAKEIGCHAEALYRLMRALASEGIF--KEIIDP-KTPR
LFQHTQMSLDLSDP------CFQGELFMHTGTGHYKSMETLPETIMTGKS
QCGKAFN-EESYWHALAKDKNIENELTIGMSSLS--SRQFNEIVQLGNFD
QFEIVCDLGGCEGVLMKNILDNCP--KVKKGINFDQP-HVIKN---IMEK
QGV-ISSDPRYSQVGGSFFES--VPEADCYTMKWIIHDWNDEKSIQILNT
IAKSIKPGGKVYIIDYILSEDDMNSDHYKFIV-WLDIFLLHLCEGKERTK
KELLEIVS-HTPFKVDSY-LFPKQKLVLPITVLSLK--
>PPL_10167
--------------------------------------------------
-------------MSSPSFEIVRQFYTIMNGHQKSKAVEVCTKLRIAEHI
AP--ESSKSVGELSKELQVHEDTLYRFMRALTSIGFFHEEEITDTNKTHG
IFKHTQLSLCLRDQ------GVRDIIQMRVSPFQVLSWDGLLNSVKTGIS
NHQETLN-YPNFWEYLKDHKEEEVIFNRSMTGLT--NQYIPILLSFSDYS
KFEKVVDLGGGQGLFLKIILTNYQ--NIKEGINFDMK-IVIEN---NHHG
----EDLDKRYSDQSGDFFVS--VPESDCYVLKNIIHDWNDESAISIFKT
INKSIRPGGKIYVYDLIN---DLNLKNEKYPTGWNDLNMLMVCNGKERTL
QDLEYLAK-ESGFKIDEIRRHSTIPNALGLTIFSKI--
>ADB0001644
--------------------------------------------------
--MEAKATESGTLEQREKMMAFFKVMDLADGHMRTSALTAATKLDVASAF
QP--GQRCTIEELAKKTNCNQQYLYRLLRALTSIGFF-------KEVETG
VFEHTPMSEALMSS------HMRDIVMMSGLRSMVEPFYDLSETVKNGKI
NEAKVFEGHPTYWDSLRTRPEEEAIFSRAMTSFT--VTCAPQLVQMADYN
QFETVCDLGGSQGILLSEILKQSP--KVKVGLNFDLP-SVINQN--KNNQ
ALI-KTRDPRFQEVEGSFFTK--VPEADCYTLKNILHDWDNKAVIEILKT
VSKSMKPTSKVYVYDFLMA--EKSTPENSFIS-WLDIKMMALLNGLERSL
DDWKTVSN-GCGLKVEKV-IPSPMPHAPTLVIFGK---
>DFA_05723
--------------------------------------------------
---------------MEPEKLFDSMILLFVAHWVPKSIKSIIELKIAQQL
ED---GPKTTDQIAQAVQCDSAYLYRLMRALSSVGVFR-----QDEMDQK
LFHQTILSACLAGEGNDNQENWINFFKFVHEPFLAECWDMISESVIMGKS
AFNVKHGYPDGIWDIVKTKPEVFKVFHHGMTTMT--HHFTRKILQDLDFN
QFNCVVDLGGSEGYLVQKILEKNP--YVKTGICLDLENVIIGNGK-LDRS
TIP-SHVMDRYKEQAGSVFGS--IPKADCYTMKSVLHGYNDDEVSTILLN
LSSQMPIGSKLLIIEPIIG-----TKNQLNFPVWLDLLMALITNGKERSE
TDWKNLIQNVSGFSIESISNDPLSTLGVITIVKQ----
>Phypoly
--------------------------------------------------
----------------MANINIQALTDFARSHQRTQIIYSVLKYGFAEVL
KD---GSKTGEEIATLAKTHEGRTCRVLRYAAAMGLFT------VDPETL
KYSLNDVSRELVDKP-----YLKWMLMHYSHPHTVHAWSNLPKSLEGGDY
PHKDLFG--VNMWEFCHAQPGYTEDFNKAMTSLAGTLPFPGSFAKAYDFS
KAKHVVDVAGGHGVLLTEILLEHP---HLTGTSFDLPATIEETKNPINLP
KDF-SKVQSRFSYAAGDFFVS-VPEGGDVYTLKFIVHDWIDSEAIKILKN
IHKAMPSHGKLVVIELEIA------ETNDLEGCMMDLHVMVMLDGLERTK
AAYTKLLK-EAGFKVTAFIPLACAPPNKMHAIESEKI-
>WP_018163638.1
--------------------------------------------------
-MAATSVRNSVLKFTRAVVPPGAAVLEMVQGAWNAQALFTAAKLGISDVL
AD---GPKSAREVAETIGADAG-VARLMRHLTTMGLY-------KSTRSG
AFRLTPMGDVLRTGTPG---SMRDMVLWVGAPEHRDDWDELPYSVMTGTG
VSRIRGK---GLFEYFDDNPELSETFNGAMTSVS--SLVDESVLAAYDFS
GLGTIADIGGGHGSFLSDIVSSTPG---TRGILFDLP-SVVAGNVFHQRG
------LADRCEAVAGSFFES-IPAGADCYILRIVIHDWAEEECLTILGN
VRRAIKPGGRLLLVELVLP----DDPSTPHPGTLTDLEMLVSVGGRERTR
AGYAELFA-KAGFELARVVPTATPMSVVEGRPV-----
>XP_004342312.1
MEFKLSWALVVVLVGVGLGYFGRGIIAHLKAPGAQQLAGADYSAPSSWVG
YRFAQWADRVLMYLRSKLVPPPYMALQLATSHFTSQALHLVAKLGIADLI
GD---GSKTAGELAKANDVLEENLYRILRTLASVGYFY-------EDKPR
SFRNTSVLRKDHPS------TVRNLVMAYHDHVHWGASDGMLLTLTEGVV
GWRKYLP-DETFWDYYEDNRVQNEVFNQAMETNA---LRGAAVIEDYDFR
QFEHVVDVGGGRGKFVNMLLRRYVN---MTATIYDQQHVIDEAIIEWQER
YGKNVINQDRVFMEAGDFFES-VPSGGDCYVLKGVVSQLDDAKALTLLQN
VRQAMQQKGKKLVLVEADF----IKPHDRQINLALDLVSMTVYQGKGRTQ
EEFARLLT-SAGFDLKRVVETRSPFTVIEAVAQLRNVD

ChlA proteins
>DDB_G0290825
DTNIINHYDIIIIGGGIAGLSATRHLLLKMPELS-GRIAVIEPRSERRDNLDEDYKVGES
TVEVSAMFFAKELELQDYLIENHPPKFSLQFHWPRELSKTDTIEDYYSTWAVKNPDIQAF
QLNRCKIERDLLKMVIAQGAVYYHGRVRNVDNLDNDDMKSIDVEILSEVESGADFKLQQS
IERITLTTDYIVDASGRNFTVGSRTDNILKDPKHLFGLDNASTWVRVKNTERSLFD--FK
SQDVTCSWTYDTNHFFGPGYWIWMIPLERGSRDYSIGVSYHRDKIQPSQLNSLDKFMSFL
EKNQKLLYNLIKSGEIVDFHRWPKLAHTSKTFFSKNNWCVIGDAAAIFDPFYSTGMVMIA
MEIECLTEMLKFKLSNAANDYHRRVEAFDKLIRCVTQINNHLIKDHSNHLGNASIMSWRI
YFESSTYFSILLPAYIGKYHLCPIFSDHFTTDHEN-GLALRNQLLATLDYANENSINIGF
MDNHRGG-QLLGDWSPTSSWDYDHALSLAKYGHKRLNLPKCLSWSNFYLSLIICKLYYRV
YGIGA-LWNSSFFKSLSNTTYRFSKFYFLSKLHSFNMIGTPN-NDYYDKIQKDFKSYNYN
QNNIVDWKY
>DPU_G0075574
MDIKSNHYDIIICGGGIAGLSACRHLLLKMPELA-GRIAIIEPRSEKRNNLDEDYKVGES
TVEVSAMFFAKELGLQDYLIENHPPKFSLQFHWPRDPSKTDTMDDYYSTWAVKNPDIQAF
QLNRCKIERDLLKMVVAQGAVYYHGRVRNVDLTKGDEIKTLEVELLTEE---EEFKDQKV
IERIILTTDYIVDSSGRNFVVGSRTNNILKDPSHLFGLQNASTWVRVKNTDRRLFE--FT
NQNVTCSWSYDTNHFFGPGYWIWMIPLERSTRDYSIGVSYHRDKIAPSQLNSMDKFMSFL
EKNQKILYNVIKSGEIVDFHRWPKLAHTSRTFFSQDNWCVLGDAAAIFDPFYSTGMVMIA
MEVECMTEMLKYKLAKDKEGYQLRVNSYDKLIRAVTQVNNHLIKDHSNHLGNASVMSWRI
YFESATYFSVLLPAYIGKYHLCPIFVEHFTSDHEN-NLNIRNEMLKVLDHVNENNINIGF
MDNHRGS-QLFGKWSPTSSWDHDNALSDCKYGHKRLNLPKCLSWNNFYQSLIILKLYYRA
YGISA-LWNSSFFKTFSSTFYRFSKFYLVSLIHDFNMIGVPK-NEFYQKMQDDFKSYKYN
N-EVIDWKY
>DLA_07521
VINDTIFYDVVIIGGGIAGLSSCRHLLLNIPDLCNKRIAIIEPRSAERNNLNEDYKVGES
TVEVSAMFFSKELQLQDYLIENHPPKFSLQFHWPKEAEKTDTMDDYYSTWAVKNPDIQAF
QLNRCKMERDLLKMVIDQGAVYYHGRVKDIDLTKGDNVKTLSVQILSDT---ENFYDQKV
IDNILIQTDYIVDASGRNFAIGSRTDNVLKDPKHLFGLQNASTWVRVKNVDKKLFD--FN
NPNVTASWYYATNHFFGHGYWIWMIPLERGSHDFSIGVSYHRDKIDPSQLNSYEKFMNFL
EKNQKILYNLISSGELVDFHRWPKLAHTSKVFFSEDNWAVLGDAAAIFDPFYSTGMIMIA
FEVECLTELIKMRLQKNWNSYSLKRKTFDKLIRAVTQINNHLIKDHSNHLGNASVMSWRI
YIESSNYFGILLPAYIGKYHLCPEFSEKFLQGHEK-NLQVRNDILRVFDDIIERGLNIGF
MDNHRGG-QLLGDWSPTSSWDYDKCLSLCKYEHKRLNLPLCLAWTSFYQSLSFLKIFMTA
YGYKS-VLNPLFHSTVSHSLWNFSKFYMVSWVHWYKNRSRPV-NAYYQDINDNFKSYKAS
N-ALVPWKY
>PPL_00287
AAPPNKHYDVVVIGGGIAGLSAARHLLLKIPELRDKRVAIIDPRSTLRNNLAEDYKVGES
TVEISGMFFAKELELQDYLIENQPPKFSLQFHWPKDNKKTDSMSDYYSTWAIKNPDIQAF
QLNRSKIEKDLIQMVQKQGVVYYHGRVKEVDIGKGDSIKTIDIQMLSEE---DRFEDQKP
LERITITTDYIADASGRNFIIGTRTDNVLKDPKYLFGLQNASTWLRVKNTDKSLFE--FN
DPSVTASWYYATNHFFGPGYWIWMIPIERGSHDFSIGVSYHRDKYEPSEFNSMEKFMSFL
ENNQKILYNIIKSGEVVDFHRWPRLAHTSKTFFSEDNWAVLGDAAAIFDPFYSTGMVMIA
MECECLTELTKHRLAGNSEATKVRQVAFDKFIRAITQTNNHLIKSHSDHLGNASIMSWRV
YVESLGYFGILLPAYLGKYHLCPVFATEFAENNYR-LIEFRDRMLGVMDYINEQGLNVGF
MDNHRGG-QLLGRWCPTSSWDYDKAITVCMFGHKRLNLPKYLCWSHFYQMLCMIKLMTRT
FGWAKMMLNKDFQWMMGHTLKTITYHGMKSWYHDFMHMGVSTSDDYFDRTMKEFENYSYN
N-EVVPWKS
>ADB2004842
EAVGNKHYDVVVIGAGIAGLSAVRHLLLKIPELRANRVAVIDPRSSIRNNLLEDYKVGES
TVEISGMFFARELELQDYLIENQPPKFSLQFHWPKKVDKTDSMDDYHSTWAVKNPDIQAF
QLNRSKMEKDLLQMVIDQGAVYYHGRVKDVDIGMGDAVKTIDIQMLSEE---VNFDDQKP
LERINITTDYIADASGRNFIIGTRTDNVLKDPKHLFGLQNASTWLRVKNTDKKYFD--FN
DQSVTSSWYYATNHFFGPGYWIWMIPIERATHDFSIGVSYHRDKYDPSEFNSLDKFMAFL
ETNQKVLYNIIKSGEIVDFHRWPRLAHTSKVFVSEDNWCVLGDAAAIFDPFYSTGMVMIA
MEVECLTELTKYRLSGDKCATKTRQQAYDKLIRAITQTNCHLIKKHSDHLGNASIMSWRI
YLESLSYFGILLPAYIGKYHLCPIFGHEFADNNWR-LIEFRDRLLNLMDYIGQQGQNVGF
MDNHRGG-QLIGSFCPTSSWDYEHCISMCMYGHKRLNLHKYMIWTHFYQMAGVIKMLYRA
FGARL-LLNGDFQWMMTHTMKTMGFHSVKSWVHYLSNISNPVTDDYYDRNQISFKEYQYT
G-EAVPWES
>DFA_11777
--MVSPHYDVVVIGAGIAGLSQCRHLLLKIPGLRDKRVAIIDPRSTIRNNQAEDFKVGES
T----------ELELQDYLVENQPPKFTLQFHWPRNIEKTDSMDDYYSTWAIKNPEIQSF
QLNRSKIEKDLLQMILGQGAIYYHGRVKDVDITEGDNIKTVDIQMLSDE---DRFEDQKQ
LERISITTDYIVDASGRNFIIGSRTDNILKGPENLFGLANGSTWVRVKAIDKKYFD--FN
SQDVTASWYYDTNHFFGPGYWLWMIPIERGSHDFSIGVSYHKDRFSPTQFNSYEKFMSFL
EKNQKILYNLIKSGEIIDFHRWPTLPHTSKRFVSPDNWSVIGDAAAIFDPFYSTGMTMIA
QEVECVTEIIRHKLAGDEKGVADRVDAYDKLVRTITQINNHLIKSHSKHLGNASVMSWRI
YMESTNYFGTALPVYIGKYHLCPVFCRDFAANVHF-LLEGRDRLLKLMDYMVDNNINAGF
MDNHRGDNQLSGSWAPAISWDYDGAIKDCKYGFKRLNIHKYIVNTMWYDLRIVTLLYYRV
YGLAG-LVHPDYLWLLSVRSIAMTKHSFQSLVHQYNKWGVPA-NEYYHKMGLDFKSYSYN
D-DIIPWNY
>WP_002761909
VATNTNEYDVVIMGAGFAGVCQARHLLLNVPNI---KIALIDPRPEERTN--KDLKIGES
MVEIATLFVCKELGLYEYMIENHPPKYALNFHWAKDAYKTDTIDDYYHIWANRQFPLGTF
QMNRAKFERDLLKMNKAMGATFYQGRVVDVDLTSKDELKTVIAKVENEQ-----------
---ITLKAKPVIDAAGRKFIIGQKTDNLLFGADNLFGLDTGSVWVRVNNIDRTIFHDGYD
PYGTTCSHYYATNHWFGHGHWLWMIPTEKDSQEISIGIAYHRSAIADYQINTKEKFYDFL
KANHEILYRLVTSGENIDFHYLPRPAHTSKTMFSADNWYVIGDAACIFDPFYSLGSSMIS
YQIECTTEIIRSKLAGEAIGEK-KQAAYNDFILTYTRFNNHLIKHHDQQLGDASIMSWRI
YHDYIWWFGVQVPMYTGKWFLDLDFLARYTLGLKEHQTGYCEHLYQQFNEVIKQGKNLGF
MDCYRGD-QLWGDYHTLQH--FDNFVENSKLEPKRSNVFASMKWTNFYTAIWYAKFLWKG
FGWRGFLNGKNLYYLAEHF-VHMLQAMIGEMFYKHFTKGIPD-NSQIEQMRQEFTNYRYR
P-QLNSWLK

DrcA proteins
>DLA_03484g3144
MEPINNKLNLYSNNTPSTHGLHILLDSLG----I-DVQYHKVNIWVGEH-YSEDYKKINP
NCRVPAIVDNRD-------GQTIGVFETGAIMQYLTEKS--GKYLPDRISRSKDHWETIQ
WLYWFNSSFAPQQTEFGYYHYFAPKDIPDAKERSHNEVVRLYKVLNDHLA-TRQFMAANE
LTIADFGIFTWLIYLKYGFLPS------YNDFPNIVRYYESLEKLPLFKKEVDVVLASNF
NNTKPKFV
>DDB_G0293840
RSEGVADYQVYGFYTSCSFKVYFMFEELN----I-PYQTCLVNIRSGEH-FKGEFAEMSP
NNKIPMLIDNTYSVDSGDDDEPLKIFESGAILLYLAEKYQ--KFLPP-LSKPKERCQVQQ
WLSWQISEMQPALTSYVYYFMMAPEPVAFGMEKADQDLHKILKVLDKRLDDGRKYICN-E
FSIADIACFGFGSYFNLNVFKG------WNKYENVVRWVNTMSSRPSISKLLPIVEQTLR
VRKLKRLD
>DPU1260550
RSEGKPDYQVYAFYTSCSLRVYFMFDELN----I-PYQDCPINIRLGEH-YKGEFAEITP
NNKIPMLVDNTLLKDNGEPDEPLRIFESGAILLYLAEKYPESSLLPP-ISKPRERSETTQ
WLIWQVSEMGPCISQYVYYFFYASEPIPFGMKKAQKDVMDILNVLNKRLE-GREYLCN-K
YSIADIALFGWGCFLYFGIIPE------LNQFTNITRWMNTMIQKPTYQKFLPRIEHSLK
IRNLKRLD
>DFA_09272g8950
TTTAVKPLQFYGTSSPNVWKVQLLLKELN----V-PFVYHHLDIRNGDQ-YSAEFIKVNP
NGKLPAIIDPNI------EGEPVRVFESGNILLYLADKYK--RFIPQ---DIKGRTEVLN
WIFWQMANLGPSMGNLYHFLVYAPEKVPYGINRYFNEVRRLLHVLDKHLD-GKNYIYNEQ
YTIADMAIYPWTKIISFLPDVN-----PVEEFPNVSRFNKTIGELPSVTEFNQELVQFQS
RNPYKPPT
>PPL_06272g5607
-MSIAKKIELYGASTPNVHKVLFALEELN----I-PYNFNVLNLRNGDQ-FSEEFKKINP
NSKVPAIFDPNV------E-GGLAVFESGNILQYLATRYGNGKYLPNPTTDIKGNTQVLG
WLYWQMSGLGPTQGNLNHFNKYAPEKIEYALKRYSNELSRLLHVLEKELK-DHTFIVGDQ
YTIADMAIYGWIRYLYMYPEYS------SQEFPNLFKYMDRVRSIPSVNKVVTEAEEDLK
KDPQKPFT
>DPU1265967
AINKTNSFILYGNTSPNVYKIKLFFEELS-KIGV-TYEYRSIDITKWEQ-YSDDFKKINP
NKKIPAIIDNTL-------EKPHTVFESGSILIYLAQKY--KKFLPDFQTNPIENSDVIT
WTIWQVANLGPIFGQFTHFYKFSPKVEEYPLQRFHKDTQRILRVLDNRLA-VSKYIGSDE
YSIADISSAGWLLYLSLIPLYD----CTRESHKNIYRWLDLLGERESVKKILADIQESFK
SFNFHGIR
>DDB_G0274223
EINNKVDYIFYTNNTPNTYKIKLILLELEKKHSI-TFESRYINITKKEN-YSDEFVKINP
NKKVPAIVDQTG-------EKPFVVFESVSILIYLAQKY--NTFLPDFKTNPHENSDVIT
WAVWQAANLGPAFGQYFHFSYFSPTVQEYSLHRFNNEAQRVLRLLDDRLS-VSQYIGGNE
FSIADIASAGWLLYLNFAPIYK----ATKERFPHIFKWLDLINQRDAVKEINQSISEGFK
TFNPSALR
>DDB_G0280881
EINNKVDFIFYTNGTPNTYKIKLILLELENSHGI-TYESKTIDITKKEN-YSDEFVKINP
NKKVPAIVDQTG-------EKPIIVFESVSILIYLAQKY--NTFLPDFKTNPKENSDVIT
WSVWQAANLGPAFGQFFHFSYFSPTVQEYSLHRFNNEAQRVLRLLDDRLS-VSPYIGGNE
FSIADIASAGWLLYLNFVPFYN----ATKERFPNIFKWLDLIGQRDAVKQVNQQISEGFK
NFSTAGIR
>WP_026783667_Pleomorph
TATQTKPIDLYYWPTPNGHKITIMLEELG----V-PYELHFINIGKGDQ-FQPDFLAISP
NNKMPAIVDPEG-----PDGQPISVFESGAILLYLGRKF--GKFYPS---DERGRVDVEQ
WLMWQMAGFGPMLGQNHHFALYAPEKIPYAINRYRDETHRLYGVLEKQLA-GKDYICG-D
YSIADMACVGWARGWERQGIEA-------AEFPNVMAWIDRVSSRPAVAKALAITAPTPP
SNLADDKD
>WP_068177120_Rhizobia
PASQTKPIDLYYWPTPNGWKITIMLEECG----L-PYTMVPVNIGKGDQ-FKPEFLAISP
NNRMPAIVDPEG-----PDGQPISVFESGAILQYLGRKT--GQFYPT---DERARVAVDE
WLFWQMGGFGPMLGQTHHFRLYAPDPIPYAIERYTNESNRLYGVLNKRLA-GRDYICG-E
YSIADMACIGWARGWERQGQDI-------AQFPNVARWLDTMNARPAVQKGLKVAEELRK
PPEQRTPE
>DPU1258387
-----MSIDFYTSTTPNGYKVEIFLNEAN----I-QHNYHAISLQNGDQ-FKPDFLKISP
NNKIPAIQDNTV-------NPPIPVFESAAIMIYLSQKYQLTELYPDYKTNPALNTSVNE
WLFWQMSAQGPMIGQYNYFKNRATEKVPHAIERFETEVKRLYTVLEKQLS-TNKYVAGDQ
FTIADICSLGWSIYALKGYYEI----ITKETYPNVFRWLNESAERPSVKKVLDKIQPK--
--------
>g257
---MSAQIDLYGAGTSNVYKIELLLDELG----I-EYNFHQVNIMAGDQ-FKPEFLKISP
NNKVPAIVDNTL-------SPPLNLFESGAILTYFAEKE--HKFLPD-QSHPRERAQVFQ
WLNHQVSGFGPFFGQYAHFLYFAPEKSEYSIKRYTNELIRLLNVIDTQLK-DNTYIAGNE
YTIADIAYWGWALYLPYMGADADIQFNDEAKYVNIKRWLNLLSQRPPVAKLLAKIQETMK
SRNIQKKY
>g10355
----MTTIDFYGASTSNNYKVHLLFEELG----I-TYNYKPVNISTGEQ-FDKEFLKISP
NNKVPAVVDHSF-------SPALTLFESAAILTFYADKE--NKLLPN-QSRLRERADVLQ
WLNWAGSGLSPFFGQFTHFTYFAPEKVPYAQTRYINELVRLLNVLDKQLQ-DKDYVAANE
FSIADICIWGWAVYLPYLGE--PLGWNNQDQFVNIKKWLALIDSRPTAKKVLVKVEEVLK
SKTFKKIE
>PPL_09707g9269
HLNQGKPYKFYGTGTTNPWKIKFLFDELG----I-DYVYEDIDIFNEHSDKRKEFIKLFP
NGKVPAIIDYTV-------NPPLKIFESGAILIYLAQKHGNGKFIPDLNTDPHSYADVLQ
WLAWQISGLGPMNGQYTYFSCFAPEAVPIAEERYLKETDRLYTVLDKQLE-GKEWIAANQ
YSIVDMAVYSWAVYIREGFLPN------YQKYKNVLAWLDRMNQRPAVAKHLPTILEPLK
EEIEHLTH
>PPL_02437g2158
HLNQGKPYKFYGTGTTNPWKIKFLFDELG----I-DYVYEDIDIFNEHSEKRKEFIKLFP
NGKVPAIIDYTV-------NPPLKIFESGAILIYLAQKHGKGKFIPDLNTDPHSYADVLQ
WLAWQISGLGPMNGQYTYFSCFAPEAVPIAEERYLKETDRLYTVLDKQLE-GKEWIAANQ
YSIVDMAVYSWAVYIREGFLPN------YQKYKNVMAWLDRMNQRPAVAKHLPTILAPLK
EEIEHLTH
>XP_012754909_Asub
LINEGKPYLFYGCGTTNPWKIKIMFDELG----I-DYKYEEIEIFNDENPKKIEFKKTFP
NGKVPAIIDYTV-------SPPLPIFESGAILLYLAAKH--GKFLPDIKTNPREHADVLQ
WLAWQISGLGPMNGQYTYFSCFAPEAVPAAEDRYYKETDRLYTVLDQQLN-DKEWIAGGQ
FSIADMAVYAWAIYIREGFLPH------HEKYPNVMRWLDRMNQRPSIAKHLPTIMDPLA
EEIEHLKH
>XP_012756009_Asub
ILNEGKPYLFYGCGTTNPWKIKIMFDELG----I-DYKYEEIDIFNDESPKKIEFKKTFP
NGKVPAIIDYTV-------SPPLPIFESGAILLYLASKH--GKFLPDIKTNPREHADVLQ
WLAWQISGLGPMNGQYTYYSCFAPEAVPAAEERYYKETDRLYTVLDQQLK-DKDWIAGGQ
FSIADMAVYAWAVYIREGFLPH------HEKYPNVMTWLDRMNQRPSIAKHLPTIMEPLE
DEIEHLKH
>DPU1256519
--MTDKDYDFYGYHTSNSWKVDIMLKELS----IESFNYTEVDIAAGEQ-FKPDFLKMNP
NNKIPVLVDNTI-------SPPLVLFESATILEYLADKY--KKLLPG-LDRPRERYEVLK
WLTFTVASQGPNMGQLLFWKIHNQEKVPAAIEKSQKEIERIYSVLDGVLK-DRSYIAGSE
LSICDISCYGWGMYLKFGIVVD----GWEVKYPNFKRWVDLVETRASFQHAVKLADEAIR
NWQASKK-
>DDB0231433DDB_G0276351_Protein
MEAIKKEYDFFGYHTSNSFKIDIILKELS----IENFNYHRVDIAAGEQ-LKEEFLKLNP
NNKIPVIVDNSH-------QPPLVIFESATILEYLADKYPSGKLLPG-LDKPHERYEVLK
WLTFTVTSQGPNSGSLLFFKIHSPEKIPSVIERFQNEVERIYGVMNNQLK-DRDYLAGNE
LSIADISAYGWGMYLKWGIMID----DWESKYPNFKRWIELVEKRESFQYAIKVADEGIK
KWKESKKE
>DPU1264107
TSEIKKNYELYGANTSNVYKIHIMFKELG----ITDYEYHSVDIMKGDQ-FKPEFLKLNR
NNKVPVIVDNTV------KGAPFPIFESGAILIYLAEKH--GKFLAG-TDNPIERSETLQ
WLAWQISGQGPFSGQLFHFKYIAKEKIPYAIQRYNDEVHRLYTVLDGHLK-DREYVVGNS
LTIADISIYGWAFYLFFNIIVE----DWENKYPNVKRWLELLHTRPVFKEVFEDAEKSFK
ERAAQLKK
>DPU1259349
SSTDKKDFEFYGYTSTNAWKILIILDELG----L-SFNYHHVDIINDEQ-FTEEFLKINP
NNKIPVIIDNTV-------EPPITVIESGAILIYLAEKY--GKLLPDNKTHPRERTEVLQ
WLAWQISTLGPYLGQLSYFGYYCETKIPIAIERYSKEARRMFKVLDGRLS-TRPYVGW--
------------------------------------------------------------
--------

ecmABhomologs (used in figure S4)
>g9971
------------------------------------------------------------
------------------------------------------------------------
------------------------------------------------------------
------------------------------------------------------------
------------------------------------------------------------
------------------------------------------------------------
------------------------------------------------------------
------------------------------------------------------------
------------------------------------------------------------
------------------------------------------------------------
------------------------------------------------------------
--------------------------MNNSLLFAFLLLLSSLFVVSNADWGNNNNVDIDI
SVSVCSVKSCG-FLGCKQVELNCDDQDVCTNDVCGPKG--CIHTPIVCDDKDCCTNDYCD
KTKGCQSSPTSCDDNDCCTNDSCDKVKGCQHVAIVCNDNDACTNDYCDKVK-GCQHVPMS
CDDNDACTNDYCDKVKGCQHVPVKCDDNDYCTNDYCDKAKGCQNTPMSCDDNDACTNDSC
DKAKG-CQNTLVSCD-DNDACTNDYCDKGKGCQTTPVSCDDKDCCTNDYCDKVKGCQHIP
IKCDDNDCCTNDYCDKVKGCQSSPISCDDNDACTNDYCDKAKG-CQHTLIKCDDNDACTN
DYCD--KGCQTTPISCDDNDACTNDSCDKVKG-CQHTLVSCDDNDVCTNDSCDKIKG-CQ
HILLSCDDNNACTNDYCDKVKGCQHTLISCDDNDACTLDYCDKLK-GCQHAPINCDDGDA
TTIDFCDKIKGCQHTLISCDDKDACTNDLLDKVKG-------------------------
------------------------CTHSPVSCDDNDNCTKDSCDKAKGCQHVPIVCDDHD
LCTKDSCDKVKGCQYEKLICDDFNPCTKDICT-PKGCQYEAINCDDKDDCTKDYCDKMTG
KCKHD-CLYDEKDGGKCGDSIHIDTHVCFDNNDDDIDFDDN-------------------
------------------------------------------------------------
------------------------------------------------------------
------------------------------------------------------------
------------------------------------------------------------
------------------------------------------------------------
------------------------------------------------------------
----------------
>g6127
------------------------------------------------------------
------------------------------------------------------------
------------------------------------------------------------
------------------------------------------------------------
------------------------------------------------------------
------------------------------------------------------------
------------------------MNKVILLIFLLLVTLFIHQSTAKLNCDGDELCNQSI
HQHELDCMNNGD-------------CDDCGECQQQIKINSEEQCDECEIPQISEEQCDEC
QQQSSEQPCNECQQNPPQEQCNECQQQSSEQPCDECQQQSSEEQPCDECQQQSSEEQPCD
DKNPCTEDTVDAFGKCQHTEKCCDDENMCTIDSCSTETGKCLHTDINCDDSNPCTNDICD
------------------------KNFGCQHTRVICEDNDSCTNDYCDEKNGGCFFSPKI
CSDNNPCTADSCSNATGEC------------------------VFKTIDCDDFND-----
----CTIDHCNRYEGCIHTPRTCNDNDQCTHDHCANETGTCINTKMTCDDGNACTLDSCD
KKLGCQFTPISCDDKNDCTLDMCDNKLGCTHIAIGCDDKNACTIDSCSNSTGGCLHTDMQ
CDDNDICTNNVCDKEKGCIFTTISCNDNNNCTTDFCDRDRGCQNIPKVCDDFNECTNDYC
SNSNGKCINSAIECPPVNNLCLVSFCDKVNGCSIKPLNCDDNNICTTDSCYL-GKCVNAA
MTCDDHNDCTLDFCDKELGCQHTATQCDDSNVCTIDSCSNSTGTCKHTPISCDDHNDCTE
DYCDKNLGCQHRATQCDDFNGCTIDSCSNSTGKCIHTALNCDDNNLCTIDSCANSTGTCV
HFAISCDDHNDCTEDYCDKYLGCQHRAAQCDDSNVCTIDSCSNSTKTCIHTPISCDDHND
CTEDYCDKNLGCQHRASLCDDHNACTIDSCTNST-----------------------GKC
IHTAINCDDNDLCSIDFCSNTTGVCMHTQVSCDDNNAETEDSCVKNLGC-----------
-------------QHRSIKCDDNNPCTIDAIDSKGKCIYTNLSCDDSNPHTRDYCSKEKG
GCCHDKI-----------------------------------------------------
------------------------------------------------------------
------------------------------------------------------------
------------------------------------------------------------
------------------------------------------------------------
------------------------------------------------------------
------------------------------------------------------------
----------------
>g731
--MIKYIFILLIVLSVFGLAFANVENAEEVTVCGTGTCGSCVGGCDDKNLCTTDTCIAGK
CFNTPKLCMTIL-----RCGVATCDPTCGECV----------------------------
--------------------------------------VTGPKDSSCCDDGSACTIDTWS
NKTGCIN--TPRSCDDGNPCTADSCDCDKGCQNVPINVDDNDACTRDSCSNG-KVIHEKI
NCDDGNSCTIDSCDCVKGCQNVPKNCNDNNPCTIDSCSNSTGCVNTAIDVNDNDACTRDS
CSN-------------------------GKAVHEQISCDDGNACTVDSCDCVKGCQHTPK
SCDDSNPCTIDSCSNSTGCVNIPMDVNDNDACTRDSCSN-GKVIHEKISCDDGNSCTIDS
CDCVKGCMNINKDCNDNNPCTIDSCSNSTGCVNIPMDVNDNDVCTKDSCSN---------
-------------------------------------------------GKVIHEPISCD
DGNSCTIDSCDCVKGCQHTPKSCDDSNPCTIDSCSNSTG-CVNIPMDVNDNDVCTNDKCV
-------------------------NGKVVHEQISCDDGNSCTIDSCDCV-KGCQHTPKN
CNDNNPCTIDSCSNSTGCVNIPMDVNDNDVCTRDSCV-N-GKVVHEPISCDDKNS-----
----CTVDSCDCVKGCMNINKDCNDNNPCTIDSCSNSTG-CVNIPMDVNDNDVCTKDSCS
N-------------------------------------------------G-KVIHEPIS
CDDGNSCTIDSCDCVKGCQHTPKSCDDSNPCTIDSCSNSTGCVNTPMDVNDNDVCTRDSC
SNGKV---------------------------IHEKINCDDGNLCTIDSCDCVKGCQHTP
KSCDDSNPCTIDSCSNSTGCVNIPMDVNDNDVCTKDSCVNG-K-VVHEKISCDDGNSCTI
DSCDCVKGCLHINKDCNDFNPCTIDSCSNSTG-CVNINMDVNDNDVCTKDSCVNG-K-VI
HEQISCDDGNPCTLDTCDCVKGCQHTPINVDDNDACTRDSCVNGK--PVHEKISCDDKNS
CTVDSCDCVKGCMNINKNCDDNNPCTIDSCSNSTGCVNIPMDVNDNDVCTKDSCVN-GKV
VHEKITCDDGNACTMDSCDCVKG-CQYVPKSCNDNNGCTIDSCSNSTGCINTPINVNDND
ACTKDSCSN-GLVIHEKITCNDNNACTDDSCDCVKGCVFTPKNCGKSDRCNIVS------
------------------------------------------------CSNSTGCVRVPV
SCDDFNPCTVDSCDAIRGCINTPINVDDNNLCTRDSCVN---------------------
----GKVVNQPIVCDDKKACTNDYCDPKRGCVFAPVVCNSTSCSKGSCCEDTGKCVYENT
RNCDDNNKCTIDKCDPVKGCTNTNLVCNDNDPCTDDSCDCGRGCVFTPKKCEG-KDKCSK
YTCDKAS---------------------GQCKAEKIVCKPSSNPCLVSFCNPECGTCDTK
PLVCDDGNPKTKDSCSIAKGGCVYEDCKDDDDKKPTTGA--KTIGGFKWPF---------
------------------------------------------------------------
----------------
>g7103
MKVLNIFLVLLLLTSCIALS----------------------------------------
------------------------------------------------------------
-------------------------------------------------------IAEEA
QANGGINSCKGLNCDDLNPCTLDTCEN-GCCKHTPIDVNDNDVCTLDKCVNG-KAVHEKI
NCDDGNSCTLDSCDCVKGCVHVPIACDDKNPCTIDSCSNSTGCCHTPIDVNDNNACTIDK
CVD-------------------------GKAVHEQMNCDDGNSCTLDSCDCVKGCQHIPI
ACDDKNPCTIDSCSNSTGCCHTPIDVNDNNACTIDKCVD-GKAVHEQMNCDDGNSCTLDS
CDCVKGCQHIPIACDDKNPCTIDSCSNSTGCCHTPIDVNDNDICTNDKCVD---------
-------------------------------------------------GKVIHEKINCD
DGNSCTLDTCDCVKGCQHTPIACDDKNPCTIDSCSNSTG-CCHTPIDVNDNDICTVDKCV
-------------------------DGKAVHEKINCDDGNSCTLDSCDCV-KGCVHVPIA
CDDKNPCTIDSCSNSTGCCHTPIDVNDNDACTRDSCS-N-GKVIHEKIVCDDFNS-----
----CTVDSCDRVKGCMHINKDCNDNNRCTDDRCGQ------------------------
------------------------------------------------------------
---------------NECVHIPISCDDNNPCTIDSCSNSTGCCHTPIDVNDNNICTVDKC
LNGKA---------------------------VHEPINCDDGNACTLDSCDCVKGCQHVP
IACDDKNPCTIDSCSNSTGCCHTPMNCDDNNKCTIDSCDSK-------------------
-----------------------------------------------------TG-K-CS
SKPLNCDDNNACTLDSCDCNKGCVHTP-------------------------IACDDKNS
CTNDVCDCVKGCQFIPVACDDKNPCTIDSCSNSTGCCHTPIDVNDNDICTVDKCVD-GKA
VHEKINCDDGNSCTLDSCDCVKG-CVHTPIACDDKNPCTIDSCSNSTGCCHTPIDVNDNN
ACTTDKCVN-GKVIHEKVNCDDGNACTVDSCDCVKGCQHVPIPNCGKPEESCDE------
------------------------------------------------QDEVHIKAHIGV
KH----------------------------------------------------------
------------------------------------------------------------
------------------------------------------------------------
------------------------------------------------------------
------------------------------------------------------------
------------------------------------------------------------
----------------
>DdisecmB
--MNKIYLILILFT-FVGIILANVEK--------AEVSCTCDENCNDGNKCTLDKCNN--
------------------------------------------------------------
------------------------------------------------------------
----------------------------GCCSNTPININDNDECTVDTCNPKTGISHTPV
NCDDGNSCTADSCLCGKGCQHVPIACDDNNACTVDSCSNSTGCCHTPLSCDDNNPCTVDS
CSNSTGCCHTPINVDDHNACTEDKCTQSGGVTHTPIACDDKNACTVDSCSNSTGCCHTPL
SCDDNNACTVDSCSNSTGCVHTPINVDDHNACTEDKCTQSGGVTHTPIACDDKNACTADS
CSNSTGCCHTPITCDDNNACTVDSCSNSTGCCHTPINVDDNNACTEDKCTQS--------
-------------------------------------------------GGVTHTPIACD
DKNACTVDSCSNSTGCVHTPLACDDKNPCTVDSCSNSTG-CCHTPINVDDNNACTEDKC-
-----------------------TQSGGVTHTPINCDDNNKCTVDSCSNS-TGCCHTPMS
CDDNNPCTVDSCSNSTGCVHTPINVDDNNA------------------------------
----CTEDKCTQNGGVTHTPIACDDKNACTVDSCSNSTG-CCHTPLKCDDNNACTVDSCS
NSTGCVHTPINVDDNNACTEDKCTQSGGVTHTPISCDDKNPCTIDSCSNST-GCVHTPMS
CDDRNPCTSDFCSWEKGCQHVALSCNDFNACTMDSCSNSTGCTHTPIACDDKNACTVDSC
SNSTG-CVHTPLTCD-DNNPCTVDSCSNSTGCCHTPINVDDHNACTEDKCTQSGGVTHTP
IACDDKNACTVDSCSNSTGCCHTPLSCDDNNACTVDSCSNSTG-CVHTPINVDDNNACTE
DKCTQNGGVTHTPIACDDKNACTVDSCSNSTG-CCHTPLKCDDNNPCTVDSCSNSTG-CV
HTPMNVDDNNACTEDKCTQNGGVTHTPIRCDDLNSCTADSCSNST-GCVHTPINCDDNNK
CTADSCSNSTGCCHTPISCDDNNPCTVDSCSNSTGCCHTPINVDDNNPCTEDKCTQSGGV
THTPIGCNDNNACTVDSCSNSTG-CTHTPMKCDDNNPCTIDSCSNSTGCVHTPMNCDDGN
FCTLDSCCS-TGCTHTPIIIDDNNPCTVDSCCNSTGVVHTPVDCNDNNVLTCDYCSIKQG
GKCIHVPMTQCKTFGKCGDDL---------------------------------------
------------------------------------------------------------
------------------------------------------------------------
------------------------------------------------------------
------------------------------------------------------------
------------------------------------------------------------
------------------------------------------------------------
----------------
>DdisecmA
--MKISIFILLLFISSMVIISVNAETETIQ----TNTACDCDDDCDDGNRWSTDMCSAGL
LFGKYCTHTQICCDDENACTIDSCSKTSGCVHTPINVDDKNPCTIDSCIKGFISHTQISC
DDKNACTIDSCDCSSGCQNKPMSCDDNNPCTVDSCNNSTGCRNTPISVDDNNPCTIDSCS
KSTGVVH--IPINVDDLNPCTIDACTKEGGVTHTPVNVDDNNKCTTDSCSLFTGITHTEI
CCDDNNACTDDSCSPSTGCVNTPISCDDKNPCTVDSCNNSTGCCYTPINVDDNNPCTIDA
CTKSTGVTHTPINVDDNNQCTTDSCTKEGGVTHTPVNTDDNNPCTVDSCSPFTGVSHTPI
NVDDNNKCTIDACTKEGGVTHTPVNTDDNNACTLDSCSPLTGVTHTPINCDDKKACTVDS
CSNSTGCVNTPISCDDNNPCTVDTCDDSTGCCNTPINVDDNNPCTVDACTKST-------
--GVTHTPVNVDDNNKCTIDACTKEGGVTHTPVNTDDNNACTLDNCSPLTGVTHTPINCD
DKKACTVDSCSNSTGCVNTPISCDDNNPCTVDSCDDITG-CCNTPINVDDNNPCTVDACT
KSTGVTHTPVNVDDNNKCTIDACTKEGGVTHTPVNTDDNNACTLDSCSPS-TGVSHTPIN
CDDSNPCTVDSCSNSTGCVNTPVNVDDNNPCTVDACT-KSTGVTHTPVNVDDNNK-----
----CTIDACTKEGGVTHTPVNTDDNNACTIDSCSPSTG-ISHTPINCDDKKACTVDSCS
NSTGCVNTPISCDDNNPCTVDSCDDLTGCCNTPINVDDNNPCTIDACTKST-GVTHTPVN
VDDNNKCTIDTCTKEGGVTHTPVNTDDNNACTLDSCSPSTGVSHTPINCDDNNKCTVDSC
SNSTG-CVNTPINCD-DSNPCTVDSCNNSTGCVNTPVNVDDNNPCTVDACTKSTGVTHTP
VNVDDNNKCTIDACTKEGGVTHTPVNTDDNNACTIDACTKEGG-VTHTPVNTDDNNACTL
DSCSPSTGVSHTPINCDDSNPCTVDSCSNSTG-CCNTPINVDDNNPCTVDSCTKPTG-VT
HTPVNVDDNNKCTIDACTKEGGVTHTPVNTDDNNACTLDSCSPST-GISHAPINCDDSNP
CTIDSCNNSTGCCNTPINVDDNNPCTVDSCTKSGGVTHTPVNVDDNNKCTTDACTKEGGV
THTPISCDDNNACTIDSCSNSTG-CVNTPISCDDRNPCTVDTCTKEKGCQHSPIDTDDSN
KCTIDACSSTTGVTHTSINCDDNNACTFDSCSNSTGCVSTPISCDDKNPCTLDSCDKKTG
CCNTPINV---DDNDKCTTDSCTKEGGVTH---TPISCDDNNACTTDSCSKSTGCVNKPI
SCDDSNPCTVDSCSNSTGCCNTPINVDDNNPCTTDSCTKSGGVTHTPVNVDDNNKCTTDS
CTKEGGITHTPISCDDNNPCTLDSCSPTTGCVNKPMNVDDNDACTTDTCNKDGT-ITHTP
INTDDNNKCTLDACSPKTGVTHTPINCDDGNKCTINSCSPSVGCISTPVSCPKPKDKCSI
SQCDSAKGCIEVPMNCTSDKCNEASCCDGVCTSKPISCPKPKNKCQVAKCDLI-KGCTVS
NVVCDDGNACTEDSCCSDTGKCQFEPIKLPKNKNKCIISKCDPIKGTITNSTVNCECDDL
CNIGECCEDTGKCNYRQKDCDDNNPKTADSCDSKTGKCINKPYNVITSGSNLISGLIGGL
IGGGTGGKGDCKTCKN

Sporecoat homolog (used in figure S4)
>g7962
ANGKNVNFGASGWFAFVIK--VDINIDLVCNDCPSHTYQMTDANEDTNLGGVK--GGQSL
FITSNDL-SPF--NGNNRFSFIQNSGILTMGSDN-TINLKGDLAPTGGDQSQVMSCNINL
YWITS----ADIKRELPASAYFPTGPVDSNLWKLYYVDPSNSQCTFNG----NTIKITGN
AMSMPFQLGVGANGKNGNFGGAVWMTYSVGESVIDINVD---------------------
----------LECIPAPTPSATETPTPSVSETPTATPDCTWTCVPNTPTVTPTATPTATP
TATPTAT-----NDAGSVEISKVLVAGLSLLALV------FIR-----------------
------------------------------------------------------------
------------------------------------------------------------
------------------------------------------------------------
--------------------------
>g1612
ANGKNLNFGASGWFSFAFR--VDINVDIACNDCDSHQYRATDANADTSIGGVK--GGQAL
FITSNDL-TPF--GGFDRWSFVDNSGLVTIEANN-NLVLQGNFAPTGGDQSVRMSCYINF
YWIAS----SELKKELPADAYLPNGKIDPNLWKLYRVNTG-SYCTYNG----NQINITGN
AMDMPLQLGNGGNGKNANFGMGVWMTYA-GDSVIDINVD---------------------
----------LTCIIPDTP------------TPTPTESCTWTCVPNAPTATPTVTPTATP
TATPVA------NSAGSIEISKILVAGLSLLALV------FVR-----------------
------------------------------------------------------------
------------------------------------------------------------
------------------------------------------------------------
--------------------------
>g6229
ID-LIKIHYSESYLLYKESLLQVLDDSSQALTTLIKNYHVYSAQADRSLGGDS--GGHSF
WTPEQNN--LL--NNQLSWDFDGDSGILSEYSNG-KLILTGTIHSIQNPSDCSSFWKIYF
EFEPVEN-YISNRKELGEFAYVPMGFVDPSTWKYYRPILSNSKWIGNGCNTEQSVLFNGL
QYDMLMQMGVGANGKNGNLGISVWLLYSDK-KLIDINIDLSQPINYNEPLGCENVHCPLD
YYCQVKNDGKRYCLSNPIKPTPQPISYSTPQ-----------------------------
-------QNQNENICSRLDCPKGFYCTVSNGIGY------CNETSSSAFKSCEPLHCSQV
SCPRGYECFICPIQGIPKCKKIDFQTCDDVYCPKGYECHICKESGLPKCRPI--------
TPPCHNVKCARGYICSVTDDF--DTVCIPDVP--TCEDVLCP-RGYDCIHNKKQQLKCR-
---RPDCIPPPRNCFHYP----CDEGYVCKYQND----------TITPICVPQT--NPC-
--LEYSNIYDISGYLWFDNSADGVKN
>DDB_G0276939_pspB
-M-RLLSVLLIGFLCLA--------------GTYAQKYQLSPAYNDPYLTDDK-TGTHDF
WVQNASL-PVF--YGFHDWNFQDNSGIMEI--NGDEMHITGKIYPTVNMGDCH-RYNVDL
VFKKDKSGNVMPKKELRESAYVPHGPIDPATWKYYTFVQ--GKWTGFGCDPQ-NVVFSGA
EGGMPLQLGYGANGKNGDNGISVWLIYGY--TIVDINCNI--------RP----------
------IIT-QSPTQPPTQPPTYPPTQPPTQPPTQPPTYPPTYPPTYPPTYPPTYPPTHP
PTYPPTY-----QDCSTLECPEGFHCEIVNNRRT------CVCD-TTPPTQPPRASCDNV
RCPRGYHCECNHWENVARCVRNPHHGCRPDSCARGEKCICVR--GKIYCIP---------
KTTCDQVRCPRKHHCECNRKG--QVFCVPDCPKLTCKQVGCP-ENHECVSRRGELHCVY-
-------VRPPTGRWGD-------------------------------------------
---------DLSDLGYNQASVEAAID
>g4562
KS-SLKIILFLGLVLYATA------IIADEITIPNQFYQVYGAKADPSLGGDQ--GGHAF
WTSAAKD--YL--GNFRQWDFFPGSGLLKELNPGGNLLLTGTVYPVGSPDNCG-VWNVHI
EFAPTNNHPNDVKKELGSSAYVPNGPIDPNSWKFYTLVVGSSKWTGAGCNQGKTVEFTGL
EFNMPGQLGIGANGKNGNLGFSVWLKYDTDDTVMDINIDL--------QPTCNDVQCESG
SHCDVRGYQ-VVCVKDATSPPTQPPTQPPTNPPTQPPTYPPTQPPTYPPTNPPTHPPTQP
PTYPPTQKHPHHHDCAGVNCPNGFYCWAAENGTR------YC-----PPTQPPKPSCDKV
KCPHGHKCVVEND--VRKCVPIQRPSCKTTRCPPHHHCKFVD--GRPKCIRQRPP-----
HVGCDKVNCPRGYHCKQDRHS--FVKYCAPDCSASCRNTRCP-RGYYCEQRNRIAYCVP-
-------YSLQRPTISP-------------------------------------------
---------TQPIREPIQPL------
>DDB_G0277903_cotE
------------------------------------------------------------
------------------------------------------------------------
------------------------------------------------------------
------------MKVLLLL------------------VCLVFAYVNASYDACYNVVCPSN
YQCRAEGDQ-AYCVPEHHEY----------------GCDRHSCGRGYECVERWDSFCCKP
IHHRPHPPHPRPTNCDYTSCPREFDCHVINRNVT-----ACLPDNH--SDTHYPNLCRVT
KCSYDFTCKMVRGN--PTCLRNSCTELAPFCHSAGLVCRTILN---PSCVSAVRGIINT-
SVGGLTTARATTVADVTTANSVGGLTTSRATTIAGATTANSI-GGLTN------------
------------------------------------------------------------
--------------------------
>g5313
--MKYSILVFLAILVLSTNEVDCSRLS-AG-ECQ------N-YPNCRYRSYVSCCYDYVA
ACVNEGTERCIPNEDGVTCMFYTPTRDIYQITGP--------CLPEG------------E
FILKDKYYENCDV---AP-----CNSTQNCETVQ------LSTCTNGACCGIQAVCRDKP
S-----QTTASTTGGATTT------------------STTTGGSTGTLPPLCSIISCPVN
TICQEYDNGTAACLAP---D----------------PCRDVGCPNGFHCESDGRYPRSVV
CLID---SSNEPIPCADVVCPDAHHCEAINSNIT-----ICLPDGI-----TGRDYCDFV
NCPTGFFCTIIEGL--PGCLPL--------------------------------------
TVTACDLNCPDGFHCEFLDFTGTSLTCVPNANNNTCTPECCP-RGFDCYETNNGYDCLPK
PIPSPKSRCRQ-KCLSCKDTTCEDQGLVCIMSNLIKNGVPNYCTGEDSYCCIYI--PMC-
--FKPEYIPSFGIEPL----------
>DDB_G0267474_sigD
--MKKVITLLALMAAAQIYGQECINL-SEN-ECH------R-NSSCVPVNFKKCCGDQQF
ACYEGDF-NSC--HYITKCYKSSKSLDVIESTNE--------CYIPP-----------AG
YEL-FEPVSSCTNDELKHC----SDQGKQCIFKR------NDCPNPTSCCPGHGVCEDFN
R-----SESGSGNKEQISTTG--------GPQTRGFTISGTGGTGSVPIDACTNVLCQQG
EHCEVDQDGRAHCYVNIESIGTLPLG-EIDKESGLAHCVLDINPIGFTTIDASSTVAGSS
STTGGSG-TGSNDICSNVHCPDNYHCEMRQDGKA-----QCVADINAGSTTGSIDVCSNV
ICPPYFHCEKNDKG-WAQCAADSNDVCQNVHCPQFFKCEKNEN-GLGECVSTLIPL----
------------------------------------------------------------
------------------------------------------------------------
--------------------------
>DDB_G0277141_cotC
------------------------------------------------------------
------------------------------------------------------------
------------------------------------------------------------
------------------------------------------------------------
------------------------------------------------------------
-------MKILSLLVVGALCMGGKVYGEVNGDWNNNGDWNNNGDWNNQITLPPFDKCDNV
HCPKGFNCKYDWEKDLALCVP-KCDDICDLRCPKGHECKIKHD-GSKCCVRSWRPRPHKP
KPTCDNTRCPPNYHCICGDKI-DGVKCVPDCKKARCDDVECP-DFHRCVERRGGILSCED
PPRQPRSENEN-DDRDYDDRDYDDDEYDGDYDGR-------DGDY--DGDYDGDYDDDN-
--------------------------
>DDB_G0277379_pspD
LFLKNIGVFFMIFLVSKSY--DCNKITNEE-ECH------K-SSECIVINYTPCCGEQKW
ACSKGTF-DTC--TYENSCYRNSSNNQVVEVSNK--------CFNLD-----------GF
IKITTPTEYSCSDAKIKEC----ALLGKSCSFQK------NSCSNPTSCCPGESICEGLS
S-----GSSTSGGGSSGGTSGGS------GSSSGGTSGSSSSGSSSGGVSSCSTTHCPEG
YHCSMVNDV-ATCLASTTGGTGLPG--TSSSTAGVSSCLTTLCPIGHICVEDSNGVNCVP
NGGGTSGSGGHPDPCRDVDCPDGFHCECKDGKTA-----KCVPSPTTSTSGGNTNPCSNV
NCPDGFYCECKDGK-TAKCVPSHHDR-CSLRCPHGHECKVDHN-GKECCVRSHRP-----
PPPKCSLRCPPRHECRVNHF---GEECCVKVHHDKCS-LRCP-PGHECKVDQHGKECCVA
HRPPPKCKSRN-DCLTCEDLNCERKGLHCAMKTV-------PIDK--ENCCEKV--PVC-
--------------------------
>g8448
KKIIIIVFLFFSINLIDSKENKCESITNKQ-ECE------SRYPSCRYFPFVSCCGEQKF
FCVDNDN---C--YDTLSCGVQQSSGEIFEFWSS--------CKPKL------------D
FKEYHVSNATCES---QRC----SERGYSCQWVE------SKPCYGTSCCPRLPKCIDKH
G-----NVVDGWDSNNNN------------------------------------------
-----NDHH-KTETPRPTPTPTPTIF----------------------------------
-------SDSDSSDSDSDSSDSDFDSDVDNS-IS-----SSSDDDDD-DDDHDDSSVGVV
DENEDYDCEDINQQ--DQCQNF-------------PRCKWLT--YVGCCGDRISKCLND-
------------------------------------PNNNCYTNSLSCVVHEATDEIYEW
STCKPQKFYAS-NVTSCDQLNCQSKGMNCEWKQT-------TKCM-GTSCCQNH--PTC-
--VGYPTPEPSKPSHHHKHHHKHHDD
>g9943
RDNFRSDSSSSDSDREDRRRIDCESLS-EH-SCE------KHNDQCIALPFVSCCGKTKK
FCVRNTGNCLD--KAELTCGRHD-NGEIYEFWSR--------CTPRN------------N
FSGFHQRNTTCED---LDC----ERHGAVCEYHQ------ETKCLGTSCCQKVPRCVRKH
H-----DNHH-------------------------------------EQHLCGGERCHQG
HYCATIHGR-KRCIPYHHNQH-----------TQGDYCGFDRCMPGQTCTVIQGRARCVW
SNN------NANKLCNGKPCFPGQFCSRIAD-QE-----RCVWFPHG-------EKCGNT
FCSEHNSCVMVGGV--LQCLPKGNHRCGIFDCEYNEYCIMVN--GLLQCNANNGTAPYA-
-----------------------------PAPEKNCGTEHCG-TAELCVAVGG------S
LHCVPKP-----NC----GLDTCT----------------------GNEVCINV--SGLQ
QCVAPITTGSASTTDGATTSAATTGA
>DDB_G0276941_cotA
MRVLLVLVACLTYFSGGALAQSCSSYS-GD-NC---------PSTCFQGSYDIPCGAQVK
YCTEMKD-NCG--EGGDVKCWKDGSNLPVQTWSS--------CVPSE----------LFG
PNGKFKPSEIPNS---SNC---PTNCENGVEWVN---LCGLSCDAKTACCPDVCQCKGGQ
T-----SGGSTTGSQTSGG--ST------SQTSGGSTTGSQTSGSQTSGGSCSNTQCPNG
FYCQVQGNN-AVCVPQQSST---S------------------------------------
-------GGHQNDPCDTVQCPYGYSCESRDGFEA-----KCTRDEDEPPHDSDKYLCDNV
HCPRGYKCNAKNGV--AKCIAG--------------------------------------
-----------------------------EI-PRVCRNIQCP-TGYRCEDHNR------N
PICVLEEENPD-NCLTCNDVNCEASGLVCVMTRA-------RCKVGAAKCCDVQ--PTC-
--IKPSTIAGSTIASIASTIASTGST
>g2380
-MKPFILAFLCLFLLSTAFADNCGSIS-DG-NQC------SANSNCFWSSIKSCCGEEKY
ICVDKSG-DCS--QSSMSCMVN--GGQTWEVWSS--------CKPSL----------QSG
YQPIPTPNSTCIE---SEC----NAKGQTCQWYD------SHPCTGTSCCPKLGACSGGG
S-----TTGGATGGSTTGS--AT--------------------TTGGSVNLCNNVSCPPG
YSCSVVNNV-ATCVNNNNNNNNNH------------------------------------
-------NGHHKDPCERHRCPHGSKCFNKNGR-A-----ICRRFRQERPHYPPGFLCRNV
ECPSGFRCRERNGE--ANCVRG--------------------------------------
-----------------------------PIRPEICRNVRCP-TGYKCISKNN------L
PTCVKSGN-PG-KCLTCNDIGCEQRGLVCLMTRN-------QCPIGRPGCCPKH--PIC-
--VRPSTIAGTTIATTASTVATGTGS
>g7444
FYIALSCIFVLTMLVAPSLGVNCDGLA-EN-ECK------S-NGACRYLPFVSCCGQSKF
FCVNNDGNGCN--TQDLSCMKDSRSGEIYEIWSS--------CKPNN------------G
LVPYHAPNETCDS---LRC----HEQGKDCEWVE------SSPCYGTSCCPRIPTCIGGG
G-----GHHTSGGHHTSGD--HH---------------STTGGRPDRNPCLDENISCPPN
YLCQVQNNQ-AVCVPNSEQGCKQVSCPNKPNPPPAGSCKGLECPKGYYCTVENHKAVCKR
SGK-----PPSHLLCRTKRCPKGFHCEVFNN-KA-----QCVREWVP-PPFPPKPSCNHL
SCPSGWRCKVVGNK--PTCVRWENFLCSKTKCPFGYECKTFR--DIVTCVKKGFDPCRN-
-----------------------------SLLPNLCRYTKCP-FGHNCLMVKG------N
PTCVRRTPPPP-ACLTCNELPCRSTGLVCVTVPS-------NCSNTAVPCCINH--PIC-
--VGVSTIGGSTVATTASTVATGGA-
>g8046
MLSKYLLVILVTIALFAKLHFQCESLS-ED-QCK------QNHPKCRYLPFVSCCGTKKF
FCLPDDGSGCG--NAPLSCGKDPHTNAIYEIWSS--------CKPR-------------G
LEHYRPNNHTCES---LAC----SSKGQGCEWVD------PVPCLGTSCCPRHAQCTGDT
H-----DDHHGGHHH---------------------------------RSACANVECPRD
HRCQEISGV-AYCVAVHPHQPN-----HHLPRPPHPFCEGHRCPRGKVCDIVNGRPTCIS
SHS-----GSDPRLCDLVQCPRGHYCQSYQG-IA-----NCIEFPD--------PICRAT
HCPAGHHCIALNNR--PVCVRPPDSLCYNATCPVSHTCSVIN--GIATCIQIPLPP----
--------------------------------NYHCKNVHCP-AGTACHILND------L
PACIKLPPPPN-NCLSCANVRCA--GVPCHMVEN-------NCTA-NEPCCPYV--PSC-
--TATTSPTSTPTNPPIQP-------
>g2696
-MKLLSFLVLLLLVVCPIFAEDCESYG-QD-ECG------ANYPYCQWLSVKSCCGEYKY
FCVQDKA-GCN--ETSISCLKHKNSGVIYEAWSS--------CTPKK------------D
FEAYTPPTDTCDN---LNC----ESKGMECEIID-------AKCKETSCCPPTGRCVAPS
G-----GSSTGVSSGTP-----T---------------SSSTTGSSSGGASCSHVDCPNG
YHCSMVNDI-ATCIYSTTAGTTGTTG-TGSSSSGGASCSTAICPPGFVCVEKGSQIDCVP
NTSAGSSGGWGHHKCKSVVCPSGFHCEAQGN-DA-----NCVADATSAPTQAPINLCDNI
HCPHGYWCSVENNH--ATCKKSHVDFCAHLNCPVNFKCKLIH--GEAVCIPAHRDLCRM-
-----------------------------PTGGRLCRITQCP-PLFECKVIGD------E
AICVPSH-RPD-RCLTCRDLSCEAQGLKCTYRAQ-------PY-T-GPGCCIRA--PVC-
--TSSFPTSGVADTGLFSSGVADTGI
>g6450
------------------------------------------------------------
-------------------MKQKSTNQIVEIWSGV-------CKPTG-----------DD
WEAFEPPKQTCED---LKC----TEQGKSCVFVS-------PPCLGTSCCPKHAACVGDE
P-----STTGGQPSTTG---------------------HTSGGGSSSGGGLCSNVNCPNG
FECKVINQL-AACVPKNDGSTTGS----EPSTTGHHTTGGWSSTSGHHTTGGWSSTTGHP
STTGGGSTGAVAPTCNGIQCPSNHHCEVQNNNVV-----VCVPDKH-------DDVCAHK
KCPHGHHCSEIHGK--ARCVR-TEESCENKHCPHGSRCKIRN--GKAYCSKSCDSCRYV-
-----------------------------KNSRPSCRRVNCP-EGYECQIAGD------K
TVCVLKK--DS-ECLTCADMNCEPNGLVCVLVPQ-------EKRQ-DRDCCAVV--PTC-
--IKPTTIGGSTIASTVASTSAGS--
>DDB_G0276761_cotB
MRILKLAALSCLLFIAPSLSINCDGLS-KD-QCE------QNFPQCQILTAKSCCGESKS
YCAERDS-NDC--LASKISCKKDPQGNIYEFWSS--------CTPSS------------G
FTDFIPSNATCSS---LNC----NAQQMSCKYVQ-------QACHETSCCPDIPQCQIPA
T-----GGGPATGSATG------------------------QGTSGGTPGSCDKVNCPNG
YICTIVNQL-AVCVSPSSSSSSSSST-TGSHTTTGGSTTGSHTTTGGSTTGSHTTTGGST
TGSHTTTGSTTGPTCGNVNCPRGYHCEVRGS-QA-----VCVADEF--------DSCANV
DCGSGYHCKNGECI--RDK-V-ECDACDQINCPKGHHCISQP--KGGWIGS-HKKRHWQ-
-----------------------------PSPKGTCKTVQCP-KGYKCKLYAD------G
PTCVKIE--KP-KCLTCKDMHCESNGLLCVLTPQ-------KK-T-DEECCPII--PIC-
--INPSTIAASTIATTTASTRHSTAS
