# Supplementary material for: Loss of the Polyketide Synthase StlB Results in Stalk Cell Overproduction in Polysphondylium violaceum
Source: Genome Biol Evol. 2020 Apr 18;12(5):674–83. doi: 10.1093/gbe/evaa079 (PMC7259674; doi:10.1093/gbe/evaa079)
Supplement: evaa079_Supplementary_Data [file evaa079_supplementary_data.zip › Pvio_Celltype_TPM.xlsx]

## Sheet: Sheet1
Pvio_gene_id	Ddic_gene_id (likely ortholog)	gene_symbol	PV_gene_length	PVVeg1_TPM	PVVeg2_TPM	PVStalk1_TPM	PVStalk3_TPM	PV_Stalk4_TPM	PVSpore1_TPM	PVSpore2_TPM	PVSpore3_TPM
g1.t1			324	324.88	291.8	198.27	238.35	240.44	329.52	258.08	252.45
g10.t1			2076	2.33	1.39	8.29	9.15	20.15	0.05	0.12	0.15
g100.t1			1689	8.09	4.82	0.06	0	0.23	0	0	0
g1000.t1			702	0.78	0.59	0	0.08	1.64	13.26	11.07	18.61
g10000.t1			2151	26.17	24.07	0.15	0.33	0.03	0.18	0.32	0.07
g10001.t1			318	0.75	0	1096.45	1441.42	1347.93	3.45	3.5	3.27
g10002.t1			1473	1.56	1.1	0.07	0.07	0.45	8.24	6.12	5.09
g10003.t1			3938	2.67	2.8	0.23	0.08	0.52	15.1	8.78	7.35
g10004.t1			4016	0.24	0.14	0.09	0.08	0.35	0	0	0
g10004.t2			1695	1.08	0.67	0.97	0.9	1.79	0.12	0	0
g10005.t1			1200	0.64	0.51	0	0.25	0.34	0	0	0
g10006.t1	DDB_G0275443	helB1	3087	15.76	16.97	25.15	27.62	34.86	8.81	8.18	6.93
g10007.t1			393	0	0	0	0	0	0	0	0
g10008.t1			1158	0	0	0	0	0	0	0	0
g10008.t2			853	0	0	0	0	0	0	0	0
g10009.t1			182	0	0	1.3	1.21	0	0	0	0
g1001.t1			3960	0.3	0.32	0.05	0.02	0.12	0.22	0.48	0.27
g10010.t1	DDB_G0274447	psmG2	810	29.29	26.26	0.22	0	1.27	8.95	4.01	4.98
g10011.t1			2514	6.03	9.17	0.31	0.06	3.8	52.26	25.81	35.39
g10012.t1	DDB_G0284065		1092	46.97	44.52	2.08	0.33	14.04	11.31	10.15	13.81
g10013.t1			882	8.76	8.67	2.88	0.18	13.44	1.39	0.66	1.43
g10014.t1			2024	0.06	0.14	0.03	0.09	0.16	0	0	0
g10015.t1			344	18.48	25.37	1.3	0	0.32	0	0	0
g10016.t1			1422	0.05	0.04	0.04	0	0.09	0	0	0
g10017.t1			2377	4.41	4.14	0	0.02	0.03	0	0.07	0.03
g10018.t1			1159	2.23	1.5	0.19	0.39	2.49	2.91	3.24	2.94
g10019.t1	DDB_G0276015		1428	12.7	13.4	0.46	0.21	0.42	2.22	1.49	2.03
g1002.t1			4875	8.85	9.07	8.58	8.61	9.2	11.64	14.47	13.44
g10020.t1			645	4.47	2.54	11.35	8.12	18.5	0.38	0.49	0.61
g10021.t1			1572	0.68	0.72	0.07	0	0.5	0	0.06	0
g10022.t1			405	0	0	1.77	0.18	0.96	0	0	0
g10023.t1			1745	4	3.1	0.03	0	0.19	0.06	0.05	0.09
g10024.t1			1534	12.43	8.44	0.35	0.22	0.99	10.85	10.33	10.27
g10025.t1	DDB_G0293508		3075	6.3	5.68	5.75	1.52	12.44	2.46	1.35	1.16
g10026.t1			173	3.88	1.8	0	0	1.88	3.03	2.65	0
g10027.t1			1224	0.45	0.65	0.18	0	1.39	0.17	0.58	0.35
g10028.t1			424	2.95	2.03	0	0	0.39	5.85	4.25	3.06
g10029.t1			5033	9.41	9.96	2.11	2.34	4.23	5.18	4.05	3.72
g1003.t1			2874	4.34	4.55	0	0	0.04	0.07	0.52	0.38
g10030.t1			270	0	0	0	0	0	0	0	0
g10031.t1			3877	3.16	3.31	0.03	0.01	0.13	0.59	0.53	0.65
g10032.t1	DDB_G0293812		2265	1.86	1.12	0.23	0.16	0.59	0	0.34	0.17
g10033.t1	DDB_G0293844	CSN4	1182	63.73	56.18	1.14	0.08	7.65	2.4	1	0.5
g10034.t1			745	6.38	5.21	0.33	0.37	1.72	0.31	0.67	0.38
g10035.t1			291	0	0	0	0	0	0	0	0
g10036.t1			3423	5.53	5.25	0.68	0.53	1.78	7.93	6.16	6.21
g10037.t1	DDB_G0280119		2298	6.75	5.75	5.82	9.64	8.71	38.8	42.05	41.16
g10038.t1			2172	0.21	0.08	0.34	0.04	1.65	0.32	0.43	0.47
g10039.t1			324	2998.25	3022.53	37.79	2.09	297.89	3.32	1.44	2.25
g1004.t1			396	21.32	10.01	0	0	2.73	0.77	1.34	1.57
g10040.t1			840	0	0	0	0	0.26	0	0	0
g10041.t1			778	0.39	0	14.3	10.54	6.12	0.74	0.97	0.48
g10042.t1			4401	0	0.01	0.02	0.03	0.01	0	0	0
g10043.t1			5238	1.27	1.07	0.09	0.03	0.15	0.05	0	0.07
g10044.t1			941	2.7	1.92	0	0	0.08	0	0	0
g10045.t1			762	0.1	0	0	0	0	0	0	0
g10046.t1			894	4.93	5.25	1.38	0.47	4.76	10.28	7.95	10.63
g10047.t1			266	0.55	0	0	0	0	0	0	0
g10048.t1			360	4.48	5.37	0	0.22	4.09	19.12	30.06	37.7
g10049.t1			801	0.19	0	0.08	0	0.09	0	0	0
g1005.t1	DDB_G0276483		852	14.28	12.68	0.98	0.06	4.36	22.21	26.33	22.12
g10050.t1			258	9.39	13.33	0.47	0.43	0	13.54	10.22	18.38
g10051.t1			1122	13.54	16.06	2.67	3.33	6.83	12.38	9.1	9.25
g10052.t1	DDB_G0274109	paxB	1614	78.94	70.9	120.11	232.29	247.55	760.35	782.98	957.59
g10053.t1			573	0	0	0	0	0	0	0	0
g10054.t1			738	1.04	0.83	0	0	0	0	0	0
g10055.t1			2409	1.29	1.92	0	0	0	0	0	0
g10056.t1	DDB_G0289333		1776	68.68	67.03	6.53	5.99	20.25	20.07	10.39	10.5
g10057.t1	DDB_G0294294		127	0	17.45	0	7.08	0	58.46	12.66	0
g10058.t1			225	0	0	0	0	0	0	0	0
g10059.t1			2034	0	0	0	0.02	0	0	0	0
g1006.t1	DDB_G0290631		567	19.94	11.85	0	0.11	0.14	56.79	131.18	82.95
g10060.t1			2098	0.59	0.55	0	0	0.4	0	0	0
g10061.t1			471	0.19	0	0	0	0	0	0	0
g10062.t1			184	14.89	9.99	0	0	1.5	0	0	0
g10063.t1			1410	6.42	5.52	0.04	0.03	0.47	0.36	0.19	0.18
g10064.t1			1443	1.79	1.83	0.11	0	0.51	61.48	65.43	68.86
g10065.t1			1350	40.71	38.72	1.02	0.04	6.87	7.26	7.75	8.34
g10066.t1	DDB_G0280955		1824	12.37	14.03	4.13	1.38	10.97	16.38	12.74	11.57
g10067.t1			324	1876.4	2043.23	10.76	2.09	74.47	36	25.52	44.55
g10068.t1			1851	43.76	40.23	2.43	1.15	3.75	0.05	0.05	0
g10069.t1			828	898.94	947.45	0.43	0.45	0.62	1.23	1.06	0.77
g1007.t1	DDB_G0290501	xpnpep1	1860	64.97	63.55	9.8	8.16	16.98	6.31	5.05	6.22
g10070.t1			1656	5.08	3.61	0	0	0.48	1.88	1.63	1.67
g10071.t1			1924	1.2	0.7	0.11	0.3	0.2	2.06	1.07	0.96
g10072.t1			786	0	0	0	0	0.66	0.58	0.38	0.47
g10073.t1	DDB_G0282695		1857	36.21	43.67	2.45	0.49	14.04	1617.16	1267.27	1277.61
g10074.t1			453	0.41	0.18	50.76	4.42	29.71	3.42	2.97	2.52
g10075.t1			253	13.26	18.9	13.31	9.36	10.8	0.95	2.47	2.31
g10076.t1	DDB_G0271676		1503	33.2	33.23	4.15	0.52	28.28	0.47	0.82	0.38
g10077.t1	DDB_G0271678	pckA	1674	648.15	612.64	17.21	9.91	34.65	75.39	15.41	21.21
g10078.t1			1295	0.85	0.71	0.04	0	0.05	0.08	0.07	0.13
g10079.t1			453	0.2	0.37	660.69	89	386.44	1.55	0.81	0.76
g1008.t1			573	2.18	0.13	414.31	563.04	501.87	0.88	1.53	0.18
g10080.t1	DDB_G0293826		1842	0.04	0	0.29	0.08	1.55	0	0	0
g10081.t1			3162	20.65	32.24	0.49	0.24	14.3	3.41	0.04	2.42
g10081.t2			3171	27.83	13.38	1.2	0.02	0.03	9.7	8.36	6.96
g10082.t1			850	7.34	4.11	0	0.06	0	0	0	0
g10083.t1			1179	136.13	135.94	0	0.04	0.41	0	0	0
g10084.t1			2265	3.93	3.45	0.07	0	0.73	0	0.04	0
g10085.t1			1593	4.28	4.89	1.68	3.11	2.8	2.03	0.88	2
g10086.t1			1860	0.07	0.03	0	0	0	0	0	0
g10087.t1			531	7.45	5.92	0	0	0.16	0	0	0
g10088.t1			342	0	0	0	0	0	0	0	0
g10089.t1			603	0	0	0	0	0	0	0	0
g1009.t1			855	1.56	0	1981.36	1169.51	2411.95	3.92	2.84	0.64
g10090.t1			660	1.56	1.61	0	0	0	0	0	0
g10091.t1			2412	1.74	1.85	0.02	0	0.56	0.04	0	0
g10092.t1			1411	11.2	11.36	0	0	0.2	0.79	0.25	0.26
g10093.t1			405	0	0	5.1	1.94	4.79	0	0.32	0.6
g10094.t1			378	0.27	1.97	0.22	0	0.27	0	0	0
g10095.t1			2580	17.32	15.23	0.56	0.32	5.29	12.91	15.07	16
g10096.t1			528	1778.28	2161.22	942.02	1480.13	369.15	0.25	0.43	0.4
g10097.t1			252	0	0	0	0	0	0	0	0
g10098.t1	DDB_G0277025		690	17.38	15.45	0.09	0	1.45	0	0	0
g10099.t1			173	9.7	1.8	0	0	1.88	0	13.24	0
g101.t1	DDB_G0278341		1386	437.67	400.44	1791.35	3140.44	1615.79	1023.49	1367.38	1558.56
g1010.t1			1260	8.06	8.41	17.78	24.75	20.52	4.38	2.8	1.67
g10100.t1			1122	1.29	0.58	0.05	0	0.4	0.84	0.74	0.45
g10101.t1			516	0.17	0.3	2.84	0.85	0.33	0.26	0	0
g10102.t1			840	7.71	5.98	0.07	0.06	0.35	0.27	0.12	0.43
g10103.t1	DDB_G0291984		3603	22.01	23.6	9.83	21.26	10.91	76.52	73.36	80.12
g10104.t1			633	34.47	35.77	0	0	0.12	0	0	0
g10105.t1			1077	4.73	3.15	0	0	0.52	0	0.09	0
g10106.t1	DDB_G0275005		3771	22.38	21.61	1.87	2.43	7.07	49.36	48.43	45.11
g10107.t1	DDB_G0293824	med8	651	8.09	6	0	0	0.36	0.37	0.16	0.45
g10108.t1			569	0.29	0.39	0	0	0	69.63	96.36	72.45
g10109.t1			195	85.06	50.25	10.17	6.53	19.74	1.97	1.72	0
g1011.t1	DDB_G0295743		2259	4.75	4.17	239.93	318.04	272.84	88.87	94.75	85.64
g10110.t1			1023	0	0	0	0	0	0	0	0
g10111.t1			601	5.87	3.4	0.11	0.1	0.68	0	0.18	0
g10112.t1			4993	0.05	0.03	1.06	0.36	2.75	1.18	2.41	1.6
g10113.t1			185	0	0	78.68	69.46	92.03	0	0	0
g10114.t1			684	2.64	1.23	779	343.06	631.38	0.35	0.15	0.14
g10115.t1			681	2.66	1.85	94.39	58.08	81.83	0.17	0	0
g10116.t1			160	0	0	0	0	0	0	0	0
g10117.t1	DDB_G0285123		1857	1.07	0.54	0	0	0.1	0.86	0.88	1.17
g10118.t1	DDB_G0284275		987	2.19	1.36	0.12	0	0	3.41	5.15	5.87
g10119.t1			351	4.69	7.31	1	0.9	0.31	25.73	16.56	26.31
g1012.t1	DDB_G0291145		552	37.57	41.27	6.52	1.88	5.41	200.34	184.78	153.66
g10120.t1			2373	5.94	6.9	0.44	0.41	0.87	4.08	5.09	5.24
g10121.t1			354	1.85	2.21	0	0.22	0.6	1.41	4.48	0.38
g10122.t1			1179	0	0	0	0	0.12	0.09	0	0.07
g10123.t1			678	3.83	2.48	5.59	0.58	8.44	7.55	7.47	8.25
g10124.t1			620	0.52	0.7	3.25	2.54	1.54	0.59	0.86	0.16
g10125.t1			646	3.96	5.51	0.3	0.09	0.49	0	0	0.3
g10126.t1			3607	39.8	47.82	65.01	16.45	46.35	32.33	18.33	20.75
g10127.t1			3237	7.28	6.49	7.42	4.26	10.76	3.78	2.48	2.72
g10128.t1	DDB_G0278849	etfdh	1806	61.31	62.33	36.58	65.69	48.19	0.83	0.24	0.71
g10129.t1			1443	0.33	0	0	0	0	0	0	0
g1013.t1	DDB_G0276531		2691	4.15	5.02	2.64	0.51	6.54	101.23	72.78	89.21
g10130.t1			2335	0.33	0.29	0	0.08	0.22	0.21	0.29	0
g10131.t1	DDB_G0276159	rtc1	1296	5.15	7.67	18.28	2.02	19.19	34.88	14.78	21.16
g10132.t1	DDB_G0277797	sec24l	3088	52.88	50.48	2.91	4.27	7.03	6.42	3.93	4.44
g10133.t1	DDB_G0280251		942	16.57	14.5	3.03	0.94	3.48	50.92	70.91	52.78
g10134.t1	DDB_G0280313	ssr2	558	431.59	408.38	3.03	0.87	18.82	0.46	0.99	0.56
g10135.t1	DDB_G0275091		1947	1.72	1.02	4.77	9.01	11.31	9.56	11.51	7.81
g10136.t1			3441	1.49	1.12	0	0.01	0.09	0.06	0.02	0.04
g10137.t1			2231	0.09	0.03	0	0	0.07	0	0	0
g10138.t1			501	0	0	1.7	0	2.59	0	0	0.43
g10139.t1			385	3.46	4.29	0	0	0.26	0	0	0
g1014.t1	DDB_G0280077	bloc1s1	1023	17.4	15.49	1.35	0.85	5.83	27.6	32.9	28.55
g10140.t1			3478	0.71	0.5	0.03	0.05	0.09	0	0.05	0.07
g10141.t1			864	0.43	1.34	0.07	0	0.08	0	0	0
g10142.t1			621	0.26	0.35	0	0	0.26	0	0	0
g10143.t1			267	0	0	0	0	0	0	0	0
g10144.t1			1539	1.9	1.28	0	0	0.21	0.07	0	0
g10145.t1			992	0	0	0	0	0.07	0	0	0
g10146.t1			348	0	0	0	0	0	0	0	0
g10147.t1			303	2.48	4.48	0.33	0	2.02	0.63	0	0
g10148.t1	DDB_G0280253		2811	16.42	13.12	0.11	0.03	0.76	0.89	0.59	0.3
g10149.t1			438	460.9	380.91	6.4	6.99	12.9	1.97	0.85	3.19
g1015.t1			1638	2	0.94	0.16	0.41	0.48	0.61	1.33	0.6
g10150.t1	DDB_G0284871		999	81.63	84.45	92.94	72.46	76.54	172.82	123.61	106.08
g10151.t1			2897	1.44	0.91	12.13	22.56	19.95	3.03	2.68	2.01
g10152.t1			942	22.4	21.82	0.06	0	0.66	47.2	56.62	52.76
g10153.t1			1855	3.67	2.99	0.29	0.23	1.22	1.34	1.49	1
g10154.t1			1335	15.86	14.78	0.04	0	0	0	0.07	0.06
g10155.t1			1341	76.47	67.71	0.12	0.18	3.26	1.69	1.74	2.05
g10156.t1			3329	3.14	2.66	0.11	0.01	1.39	0.43	0.45	0.51
g10157.t1			1059	0.6	0.59	0.11	0.1	0.2	37.21	40.09	47.2
g10158.t1	DDB_G0269442		2073	4.26	5.03	7.7	6.87	8.34	16.86	18.41	14.59
g10159.t1			1476	6.97	5.69	0.07	0	0.59	10.29	7.49	6.76
g1016.t1	DDB_G0278021		954	19.21	12.6	197.31	376.31	206.89	37.33	48.57	43.17
g10160.t1	DDB_G0274383	pdeD	2511	12.94	12.63	5.83	14.36	8.22	55.38	74.1	58.96
g10161.t1			453	1.23	0.37	750.49	162.81	548.15	2.18	2.16	2.52
g10162.t1			575	0.52	0.99	0	0	0	0	0.19	0
g10163.t1	DDB_G0268522	psmG3	414	24.78	13.1	0	0.34	1.39	10.04	11.83	9.02
g10164.t1			543	85.54	60.99	44.19	53.05	99.44	3.33	1.86	1.93
g10165.t1			474	18.93	12.98	0.77	0	7.69	0	0.25	0
g10166.t1			447	135.05	101.48	10.23	0.15	130.11	1.59	1.1	0
g10167.t1	DDB_G0270692		2661	3.31	2.95	0.31	0.14	1.92	12.35	18.02	14.8
g10168.t1			1758	0.98	1.24	0.03	0.05	0.3	8.02	9.62	9.98
g10169.t1			294	1.76	3.18	0	0.32	0	10.78	14.07	13.15
g1017.t1	DDB_G0277951		606	22.12	14.77	34.09	64.69	62.72	122.19	132.96	74.68
g10170.t1			1632	0.98	0.51	28.85	25.13	99.01	1.48	1.07	1.45
g10171.t1			935	2.14	5.87	1.44	0.11	5.57	2.94	2.46	1.15
g10172.t1			453	10.65	6.77	5.26	8.25	10.84	9.63	8.1	3.78
g10173.t1			1071	41.7	20.93	1.43	0	2.73	1	1.23	1.05
g10174.t1			1383	1.13	0	87.65	244.48	132.45	6.46	6.19	4.93
g10175.t1			1485	22.86	20.33	1.24	0.2	1.7	15.5	12.85	11.48
g10176.t1	DDB_G0274253		567	6.21	8.42	0.12	0	0.29	1.79	1.55	1.45
g10177.t1	DDB_G0279221		249	20.45	18.03	6.66	5.1	10.59	678.88	760.32	633.48
g10178.t1	DDB_G0279227		729	54.61	47.59	0.25	0.08	1.45	0	0	0.13
g10179.t1			423	0.68	0.41	0	0	0	0	0	0
g1018.t1	DDB_G0278003		951	15.01	14.2	36.44	69.67	79.45	28.96	22.53	19.44
g10180.t1			1662	16.96	15.55	1.29	0.95	2.13	0.54	0.42	0.49
g10181.t1			435	2.98	3.1	0	0	0.91	0	0	0.26
g10182.t1			435	0	0	0	0	0	0	0	0
g10183.t1			1591	14.71	15.85	0.03	0.05	0.75	0.37	0.73	0.74
g10184.t1			1063	15.11	19.05	0.16	0.05	1.31	3.14	1.89	2.57
g10185.t1			2376	0.25	0.24	0	0	0.16	0.04	0	0
g10186.t1			525	0	0	0	0	0	0	0	0
g10187.t1	DDB_G0276041	tmem184B	1491	1.18	0.68	0.22	0.07	0.71	10.04	7.64	9.11
g10188.t1			578	0	0	0.23	0	0.56	0	0	0
g10189.t1			3733	0.91	0.97	0	0.01	0	0	0	0
g1019.t1	DDB_G0278005		834	5.81	4.6	1.72	1.48	2.46	10.93	5.03	6.01
g10190.t1			3582	0.07	0.02	0	0	0	0	0	0
g10191.t1	DDB_G0289189	psmD10	702	26.21	24.29	25.13	69.96	38.37	0.5	0	0.27
g10192.t1	DDB_G0287975		480	7.51	5.7	0.3	8.23	1.84	0	0.25	0
g10193.t1	DDB_G0288129		2481	11.63	10.29	0.75	0.24	1.25	0.59	0.2	0.25
g10194.t1			275	1.52	1.38	0	0	0.5	0	0	0
g10195.t1			564	0	0	0	0	0	0.23	0	0.36
g10196.t1	DDB_G0292266	amdA	2292	21.38	18.92	1.64	1.65	7.45	26.55	17.67	17.09
g10197.t1	DDB_G0281543		3738	6.31	5.82	3.75	5.92	4.58	0.05	0	0
g10198.t1	DDB_G0279689	eftud1	3399	15.38	18.17	1	0.13	9.34	0.31	0.17	0.14
g10199.t1	DDB_G0281387	srfA	858	2.94	0.69	525.18	2344.87	371.15	183.67	223.1	187.76
g102.t1	DDB_G0278345	acly	1911	321.11	277.51	1323.36	1357.64	1539.23	346.96	400.2	460.91
g1020.t1			1602	4.27	4.22	1.91	1.35	2.26	15.19	15.85	14.47
g10200.t1			141	0	0	0	0	0	0	0	0
g10201.t1			1065	7.73	6.44	54.32	41.85	49.26	9.34	9.85	8.94
g10202.t1	DDB_G0287983	redC	1776	10.79	9.06	0.15	0.13	0.26	3.71	4.15	4.82
g10203.t1			804	4.21	2.08	0	0.07	0.28	0.14	0	0
g10204.t1			1794	0.18	0.07	0	0	0	0	0	0
g10205.t1			1302	9.09	10.25	2.42	1.29	7.63	1.11	1.17	1.8
g10206.t1			495	0.54	0.48	0	0	0.18	0	0	0
g10207.t1			1345	0.1	0	0	0	0	0	0	0
g10208.t1			1782	2.98	3.33	0.06	0.03	0.58	0.62	0.15	0.27
g10209.t1			312	14.83	13.03	0.63	0.28	0	2.98	2.08	2.42
g1021.t1	DDB_G0293566		645	0.12	0	0	0.09	0	0	0.33	0.61
g10210.t1	DDB_G0269156	mvpA	2499	323.29	377.98	17.44	0.5	187.62	2.29	5.15	5.12
g10211.t1			396	4.82	5.69	0.81	0	5.97	1.16	1.34	2.82
g10212.t1	DDB_G0269200	cplA	1926	77.86	74.46	39.64	7.49	224.2	27.63	26.19	29.54
g10213.t1			273	0	0.47	0	0	0	0	0	0
g10214.t1			477	118.19	100.3	46.79	22.35	62.76	14.93	21.19	11.64
g10215.t1	DDB_G0281283		651	43.27	39.58	0.2	0	0.96	86.33	65.6	68.56
g10216.t1	DDB_G0289361	CSN2	1039	48.22	38.75	0.22	0.1	5.59	1.96	2.6	2.93
g10217.t1	DDB_G0269016	CYP524A1	1442	738.9	706.12	0.04	0.03	1.16	0.07	0.06	0
g10218.t1			861	0.34	0	781.31	130.69	557.81	1.56	1.69	0.52
g10219.t1			615	1.32	2.12	0	0	0	0	0	0
g1022.t1	DDB_G0290629		2601	5.76	4.77	0.1	0.02	0.61	1.53	1.19	0.57
g10220.t1	DDB_G0270434	med23	2644	0.46	0.37	0	0	0	0	0	0
g10221.t1	DDB_G0285417	cdk7	726	18.72	16.45	0	0.23	0.63	0.48	0.98	1.3
g10222.t1	DDB_G0285725	dhps	1128	34.64	38.83	1.2	0.31	9.85	96.91	88.38	94.73
g10223.t1	DDB_G0285717	gloB1	789	35.91	32.66	0.31	0.07	1.13	39.32	30.23	31.36
g10224.t1			283	85.37	68.67	0.76	0	6.06	0	0	0
g10225.t1			219	0	0	0	0	0	0	0	0
g10226.t1			597	0	0.12	6.85	4.26	12.42	0.42	0	0.51
g10227.t1			300	1.69	2.67	0	0.3	2.06	2.58	0.56	0.53
g10228.t1			210	1.01	0.93	0	0.74	0	0	0	0
g10229.t1			306	1.22	3.3	0.33	0	0	0	0	0
g1023.t1			591	4.88	1.49	0.11	0.2	0.14	0	0.18	0
g10230.t1			1707	0.04	0.03	0.88	1.51	0.73	0	0.1	0.14
g10231.t1			3560	1.44	1.3	0.17	0.05	4.87	0.05	0	0.09
g10232.t1			4046	6.64	6.67	0.14	0.22	0.27	5.24	4.74	3.91
g10233.t1	DDB_G0286991		1344	9.17	7.36	1229.17	1872.42	1419.04	22.87	23.97	21.73
g10234.t1			684	0	0	0.55	1.07	1.01	9.72	9.49	5.48
g10235.t1			417	3.27	3.97	0	0	0	0	0.31	0
g10236.t1			3024	0.08	0.02	0	0.26	0.35	0	0	0
g10237.t1	DDB_G0268704		873	8.11	7.65	10.24	11.24	11.28	11.48	9.63	7.22
g10238.t1	DDB_G0268702		1542	129.16	155.84	1.47	1.76	8.06	10.32	10.04	13.24
g10239.t1			3152	1.51	1.54	0.03	0.03	0.34	0.06	0	0
g1024.t1			5325	12.37	11.16	0.18	0.07	2.47	9.3	8.71	7.16
g10240.t1			460	0	0	0	0	0.39	0	0	0
g10241.t1			1631	0.53	0.51	0.03	0	0.12	0.12	0	0.1
g10242.t1			2046	7.11	5.95	0.21	0.14	0.54	0.96	0.73	0.78
g10243.t1			3191	2.56	3.2	0.35	0.57	0.94	0.06	0	0
g10244.t1			2964	5.94	6.17	72.06	21.51	36.31	120.66	108.66	101.95
g10245.t1			1896	1.04	0.52	0.17	0.25	0.51	1.1	0.27	0.17
g10246.t1			3106	2.18	1.17	0.03	0.06	0.1	0.12	0.16	0.05
g10247.t1	DDB_G0269684		1452	9.99	10.18	0.41	0	6.24	0	0	0
g10248.t1			1246	7.44	7.48	0.22	0.08	1.47	122.94	154.49	146.63
g10249.t1			2388	5.5	5.23	0.04	0.06	0.43	5.18	3.29	2.53
g1025.t1			1422	5.5	3.43	0.5	0.38	1.36	0.07	0	0
g10250.t1			675	7.95	3.22	0.09	0	0.34	4.24	8.74	2.72
g10251.t1			2377	0.05	0.02	0.04	0	0.03	0	0	0
g10252.t1			1131	2.05	4.96	0	0.09	0.24	0	0	0
g10253.t1			3675	0.09	0.02	0.03	0	0.24	0.7	1.23	0.81
g10254.t1			874	28.65	24.42	8.03	1.27	10.46	10.61	8.86	6.49
g10255.t1			2537	15.64	13.23	0.12	0.02	1.87	0.54	0.3	0.19
g10256.t1			3117	1.72	2.08	0.03	0	0.1	0	0	0
g10257.t1			3462	0.6	0.66	0	0	0	0	0	0
g10258.t1			288	0	0	0	3.65	4.94	0	0	0
g10259.t1			2020	2.36	2.36	0.34	0.21	1.62	3.33	2.58	3.25
g1026.t1	DDB_G0281175	trmt6	1509	20.8	17.95	0.14	0	0.83	3.64	2.1	1.31
g10260.t1			3196	1.25	1.25	0	0	0.25	1.71	2.47	1.57
g10261.t1			2690	12.84	14.61	0.11	0.27	0.09	0	0	0.03
g10262.t1			615	813.22	809.95	0	0	0.26	0.2	0	0.81
g10263.t1			3240	3.27	2.65	14.78	32.47	19.15	0.03	0.05	0.1
g10264.t1			918	0.16	0.28	0.06	0.06	0.31	0.12	0	0.1
g10265.t1			1101	0.96	0.63	0.15	0.09	0.19	0	0.34	0.31
g10266.t1			354	0.95	0	0	0	1.01	0	0	0
g10267.t1			2343	57.91	62.26	1.53	0.08	17.52	47.32	20.18	28.64
g10268.t1			441	0.64	0	0	0	0	0	0	0
g10269.t1			969	7.67	8.79	24.51	18.26	29.7	1.57	1.36	1.18
g1027.t1			204	0	0	2.65	0	1.07	0	0	0
g10270.t1	DDB_G0290541		1149	185.13	198.88	10.52	18.23	17.84	136.76	76.78	83.35
g10271.t1			444	324.48	262.91	94.54	82.23	165.22	521.97	533.74	479.19
g10272.t1			3145	0.42	0.25	0.03	0	0.02	0	0.03	0.02
g10273.t1			1179	0.53	0.37	0	0	0.29	0	0	0
g10274.t1			804	0.56	1.25	0.15	0	0.28	0	0	0
g10275.t1			261	0	0	0.46	0	0	0	0	0
g10276.t1	DDB_G0287193		2814	5.14	5.15	0	0	0.38	0.07	0.03	0.03
g10277.t1			533	0.16	0	0	0	0	0	0	0
g10278.t1			1659	8.54	6.67	0.13	0.03	0.83	2.85	3.37	3.63
g10279.t1	DDB_G0291344		1614	39.39	32.56	0.03	0.03	0.37	0	0.16	0.05
g1028.t1	DDB_G0292508		525	306.9	350.6	5.15	5.68	25.67	20.7	9.31	18.19
g10280.t1	DDB_G0291314		2670	34.52	32.07	4.85	0.99	15.38	574.14	561.18	384.09
g10281.t1			160	16894.4	18161	2261.46	379.59	11465.3	467.73	700.39	791.05
g10282.t1			1060	12.4	13.69	1.9	2.5	3.33	16.9	18.4	19.13
g10283.t1			1266	0.22	0	0	0	0.05	0	0.07	0
g10284.t1			1309	20.06	23.37	2.9	3.77	4.3	22.66	22.22	27.01
g10285.t1			3319	7.11	5.93	0.06	0.03	1.1	0	0	0
g10286.t1			165	9.38	13.06	3.74	1.75	15.88	0	0	0
g10287.t1			3096	0.64	0.45	1.62	3.92	4.24	0	0	0
g10288.t1			1719	0.15	0.38	1.37	0.11	29.89	0.47	0.2	0.19
g10289.t1			3315	0.25	0.17	0.05	0.01	0.09	0.06	0.05	0
g1029.t1	DDB_G0281137		1917	4.19	3.28	11	13.6	16.37	109.84	133.8	115.04
g10290.t1	DDB_G0284187	Dd5P2	3780	3.47	3.38	0.05	0.19	0.62	0.48	0.22	0.16
g10291.t1			1523	0	0	0.18	0.1	0.57	0	0	0.11
g10292.t1			459	0	0	0	0	0	0	0	0
g10293.t1			564	2.08	2.12	81.31	72.57	100.14	0.45	0.59	0.36
g10294.t1	DDB_G0288109		1845	3.73	3.58	12.25	8.67	17.87	10.52	9.31	9.24
g10295.t1			288	2.76	1.66	0	0	0	0	0	0
g10296.t1			202	11.35	17.73	0	0	2.21	0	0	0
g10297.t1			3376	0.11	0.08	0.06	0.01	1.9	0	0	0
g10298.t1			286	2.33	5.06	0	0.34	0	0	0	0
g10299.t1			2298	11.6	9.46	0	0.02	0.63	5.1	3.5	3.71
g103.t1	DDB_G0278347		324	0.36	0.33	2.33	4.44	4.96	4.98	2.89	2.7
g1030.t1			1755	64.14	59.4	0.09	0	2.12	0.85	0.44	0.83
g10300.t1			573	5.54	11.37	9.92	6.48	12.48	66.18	52.6	77.57
g10301.t1			669	0	0	2.37	1.28	1.97	0.36	0.62	1.16
g10302.t1			3592	5.72	5.15	2.7	4.33	7.02	0.53	0.34	0.18
g10303.t1	DDB_G0291726		795	67.16	65.97	32.81	26.12	77.19	144.21	160.78	148.02
g10304.t1	DDB_G0291728	arpE	2058	7.51	6.76	0.15	0	0.91	0.05	0	0.08
g10305.t1			1545	3.31	2.2	0.03	0.06	0.56	0.98	0.11	0.16
g10306.t1			573	15.58	29.31	2.92	0.42	9.57	34.59	7.84	12.67
g10307.t1			1705	2.54	3.11	0	0	0	0	0	0
g10308.t1	DDB_G0278685	clmA	1998	27.1	20	4.3	3.49	11.42	89.58	131.2	97.66
g10309.t1	DDB_G0282887	trappc2	381	2.17	1.21	0	0	1.06	0	0	0
g1031.t1			870	31.49	46.34	0.27	0.18	0.75	0	0	0
g10310.t1			1977	16.08	16.56	0	0.02	0.07	0	0	0
g10311.t1			975	0.96	1.51	0	0	0	0.56	0.1	0.18
g10312.t1			657	0.24	0.43	0	0	0	0	0	0
g10313.t1	DDB_G0293520	exoc3	2226	8.18	8.09	0.12	0.02	1	1.23	0.99	1.03
g10314.t1	DDB_G0291730		1401	8.12	8.31	0.39	0.14	2.05	0.15	0.32	0.18
g10315.t1			780	0.19	0.26	0	0	0	0	0	0
g10316.t1	DDB_G0291310		1125	31.75	30.92	13.09	13.79	9.57	306.51	366.64	456.14
g10317.t1	DDB_G0291312	mcfA	912	11.14	10.38	0	0	0.31	0	0	0
g10318.t1	DDB_G0291366		567	50.38	24.88	0	0	0.43	0	0.19	0
g10319.t1	DDB_G0270948	fntB	1377	17.05	16.78	8.2	10.01	5.99	20.31	25.97	28.39
g1032.t1	DDB_G0272368		4491	5.34	5.39	0	0.01	0	0	0	0
g10320.t1			681	0.12	0.41	4.91	1.16	31.74	2.79	2.27	2.69
g10321.t1			2383	0.41	0.75	0.09	0.02	0	0	0.04	0
g10322.t1			684	5.63	8.48	0	0	0	0	0	0
g10323.t1			3107	0.04	0.07	0.02	0.03	0.34	0.12	0.08	0.1
g10324.t1			1751	8.11	8.67	0.03	0	0.35	0.78	0.16	0.25
g10325.t1			1557	10.18	8.18	0.14	0.4	0.51	0	0.23	0.26
g10326.t1			894	10.35	15.38	0.92	0.18	12.25	0.5	0.43	0.3
g10327.t1			2963	2.26	1.96	0.14	0.23	0.25	5.28	4.24	3.75
g10328.t1			297	0	0	2.07	0	2.53	1.32	1.15	1.07
g10329.t1	DDB_G0285395	snrpD2	360	58.25	48.04	0.48	0.22	2.92	0.91	0	0
g1033.t1	DDB_G0272344	hd	8640	6.16	5.82	0.1	0.13	1.46	0.73	0.42	0.82
g10330.t1			2864	2.52	2.31	0.73	2.9	1.71	0	0	0
g10331.t1			172	1.98	5.51	9.51	10.32	5.77	0	0	0
g10332.t1			1680	42.88	42.58	0.16	0.17	2.22	6.1	5.81	6.96
g10333.t1			525	5.43	4.84	77.79	45.59	70.88	27.43	18.83	21.62
g10334.t1			439	0.86	0.58	2.59	4.8	2.74	0.33	0	0.26
g10335.t1			2261	5.46	4.86	3.48	2.17	3.56	52.24	63.23	56.26
g10336.t1			1304	15.21	15.15	2.84	2.4	3.99	18.23	24.35	27.39
g10337.t1			543	0	0	0.63	0.23	0.46	0	0	0
g10338.t1	DDB_G0280507		1077	9.73	7	8.55	6.99	15.69	131.84	183.34	147.97
g10339.t1			2111	4.77	3.29	0.12	0.02	0.46	0.65	0.65	0.75
g1034.t1			909	0.16	0.21	129.13	112.33	175.83	163.38	144.59	138.4
g10340.t1	DDB_G0282103	abcG24	2987	21.94	20.8	5.06	4.48	14.33	103.38	75.97	65.81
g10341.t1			1692	1.38	1.12	0.47	0.37	0.5	0	0	0
g10342.t1			3364	0.13	0.08	0.09	0.47	1.22	0.03	0	0.02
g10343.t1			1080	3.14	10.42	2.21	0.24	10.23	7.31	5.38	4.72
g10344.t1			915	2.36	1.49	0	0	0	68.03	45.54	27.18
g10345.t1			2928	4.84	4.59	0	0	0.02	0	0.06	0
g10346.t1			1440	1.32	1.09	0.15	0	2.96	1.35	1.48	2.24
g10347.t1			765	0.9	0.44	2.88	2.86	4.59	0.15	0.26	0
g10348.t1			568	0.29	0.13	0	0	0	0	0	0
g10349.t1			492	0	0	0	0	0	0	0	0
g1035.t1			909	13.52	11.78	3.16	2.83	4.27	4.37	3.79	3.63
g10350.t1	DDB_G0289235		2439	6.86	5.88	0.17	0.06	1.04	23.44	19.53	16.25
g10351.t1			2973	0.93	0.82	0.02	0.02	0.02	0	0	0
g10352.t1			954	0.23	0.07	3.34	2.96	2.09	0	0	0
g10353.t1			422	0	0	7.19	15.66	11.5	1.74	1.29	0.28
g10354.t1			435	8.94	4.88	0.17	0	0.64	0.99	0	0.54
g10355.t1			678	152.11	151.19	8.39	4.93	5.7	241.27	295.77	164.79
g10356.t1			1302	9.88	9.17	0.04	0	0	0	0	0
g10357.t1			115	0	0	0	0	0	0	0	0
g10358.t1			1431	10.4	7.27	0.53	0.44	1.21	0.14	0.06	0.06
g10359.t1			294	84.04	66.05	9.53	17.79	19.35	1122.63	1256.89	1241.27
g1036.t1			336	0	0	0	0	0	0	0	0
g10360.t1			2042	1.64	2.3	0.03	0	0.09	0	0	0
g10361.t1			537	129.62	97.07	3.07	0.92	5.16	18.59	20.75	16.04
g10362.t1			252	0.62	0	0	0	0.61	0	0	0
g10363.t1			2907	1.91	1.46	0.04	0	0.02	0	0	0
g10364.t1			1882	1.54	1.09	0.82	0.28	1.24	0.26	0.18	0.17
g10365.t1	DDB_G0287645		1803	7.97	8.42	0.88	0.53	2.96	13.22	11.13	10.11
g10366.t1			788	1.44	1.7	8.31	10.62	11.39	4.05	3.77	4.34
g10367.t1			712	5.35	3.05	3.85	15.34	9.17	0	0.14	0
g10368.t1			2121	0.15	0.22	0	0	0	0	0.12	0
g10369.t1			1278	0.54	0.33	5.2	1.59	1.64	82.03	51.83	94.23
g1037.t1	DDB_G0272076	eIF3s6ip	1737	135.9	127.95	1.78	1.07	9.47	56.12	59.57	59.04
g10370.t1			978	0	0	1.3	0.48	1.01	33.56	33.46	43.61
g10371.t1	DDB_G0286985	zipA	2492	181.87	188.37	1.16	0.11	12.51	12.55	9.56	9.76
g10372.t1			492	17.55	29.39	0.87	0	6.21	0	0	0
g10373.t1			624	7	7.04	27.78	33.85	36.13	1.18	1.19	0.79
g10374.t1			582	3.99	2.03	4.92	3.38	7.97	2.8	6.92	3.14
g10375.t1			244	23.51	22.64	1.08	1.46	15.72	36.23	18.94	13.5
g10376.t1			681	502.13	497.59	71.38	156.76	139.45	49.58	41.66	55.13
g10377.t1			105	13441.2	12649.5	1839.74	70.2	10303.6	600.78	1386.21	1160.69
g10378.t1			2697	14.3	13.29	0.4	0.21	5.61	28.25	23.91	20.12
g10379.t1			402	20272	21233.2	0.99	1.43	3.15	4.52	5.26	6.75
g1038.t1	DDB_G0272078	eIF3s10	3111	124.12	134.94	1.36	0.34	12.04	43.22	28.33	29.92
g10380.t1			2240	0.06	0.08	0.09	0	0.14	0	0	0
g10381.t1			267	16.27	21.66	36.52	31.38	46.05	25.82	19.58	14.92
g10382.t1			1216	5.86	2.98	0	0	0.06	2.41	2.37	2.09
g10383.t1			423	35.34	25.3	0	0	0.67	2.08	1.5	1.69
g10384.t1			1827	1.19	1.54	0.15	0	0.68	0.22	0.57	0.26
g10385.t1	DDB_G0267996		1218	6.27	3.03	26.81	42.82	51	1.03	1.64	0.49
g10386.t1	DDB_G0283313		1317	25.81	22.68	14.44	22.18	28.16	17.75	20.1	26.56
g10387.t1			2061	3.84	3.6	203.7	238.96	262.92	165.18	246.11	216.04
g10388.t1			2572	0.25	0.27	7.83	14.7	15.01	0.71	0.96	0.69
g10389.t1	DDB_G0288367		2921	2.65	2.57	0.04	0	0.04	5.36	5.74	5.13
g1039.t1			3354	2.08	2.04	0.02	0	0.09	0.03	0.02	0
g10390.t1	DDB_G0290181		2580	8.18	7.68	0.44	0.11	1.76	8.26	4.1	2.64
g10391.t1	DDB_G0280287		612	69.61	49.05	0.11	0	1.44	0	0.17	0
g10392.t1	DDB_G0280135		948	55.99	42.76	0.49	0	2.93	8.77	4.8	6.91
g10393.t1			723	5.99	3.8	0	0	0.21	0	0	0
g10394.t1			1580	15.51	11.48	3.38	1.5	7.72	184.95	179.29	169.03
g10395.t1			975	29.51	23.43	0.95	0.43	4.57	99.61	90.38	73.47
g10396.t1			993	0.43	0.83	0.62	0.31	1.28	0.11	0	0
g10397.t1			2774	0.38	0.1	1.76	1.4	7.31	0.03	0.09	0
g10398.t1	DDB_G0285321	splB	2826	3.15	3.43	6.22	8.22	8.88	3.75	3.58	2.56
g10399.t1			2142	0.03	0	20.73	34.34	23.16	71.41	76.64	76.32
g104.t1			2670	17.51	16.43	0.04	0.09	0.14	0	0.03	0
g1040.t1			6759	0.04	0.11	0.02	0	0.02	0	0	0
g10400.t1	DDB_G0275173	hbx2	2121	6.31	4.99	0.3	0.07	2.15	0.23	0.16	0.07
g10401.t1	DDB_G0274693		1365	35.25	39.61	0.08	0	0.64	3.7	2.81	4.27
g10402.t1			333	209.66	151.89	269.68	417.99	385.63	304.77	365.42	242.04
g10403.t1			2268	7.68	6.94	0.02	0	0.11	0	0.04	0
g10404.t1	DDB_G0292004	docC	2336	0.61	0.66	0.04	0.02	0.05	0	0	0
g10405.t1			678	8.57	6.82	0.47	0.17	0.11	1.47	0.61	1.71
g10406.t1			1895	1.84	1.97	0	0	0	0	0	0
g10407.t1			481	13.46	12.03	1.2	1.48	1.73	23.01	22.44	23.1
g10408.t1			783	1.06	0.69	0.31	0.42	0.19	0.15	0.25	0.47
g10409.t1			657	0.97	1.83	0.39	0.44	0.59	1.83	0.64	1.04
g1041.t1	DDB_G0281331		1995	8.78	9.7	0.29	0.76	1.55	0.1	0	0.04
g10410.t1			329	2.82	0	3.11	4.82	2.41	0	0	0
g10411.t1			1236	8.86	12.62	3.91	0.08	33.47	1.86	0.88	1.37
g10412.t1			1821	9.08	5.37	0.06	0	3.25	0.05	0	0
g10413.t1			274	2.56	2.32	0	0	0	0	0	0
g10414.t1			2259	6.79	8.88	0	0	0.14	0	0	0.07
g10415.t1	DDB_G0274805		1080	42.41	39.7	4.89	0.14	17.18	2.77	2.4	2.64
g10416.t1			2015	0.02	0.03	17.33	24.34	17.36	0.05	0.16	0
g10417.t1			173	0	0	130.18	8.64	45.11	18.2	13.24	12.45
g10418.t1			2290	1.79	1.05	0.02	0	0.79	0	0	0
g10419.t1	DDB_G0288727		438	11.44	7.91	7.44	15.99	19.67	13.43	10.81	7.17
g1042.t1	DDB_G0280947		2118	8.69	8.43	0.22	0.24	1.39	0.93	0.72	0.79
g10420.t1	DDB_G0288677	cdk5	879	38.47	38.17	130.73	185.56	173.1	116.21	87.44	103.16
g10421.t1			451	1.44	2.03	0	0	0	0	0	0
g10422.t1			2227	0.2	0.39	0	0	0	0	0.04	0
g10423.t1			441	26.55	28.82	12.5	26.57	10.46	0.32	2.25	1.31
g10424.t1			1167	38.87	41.22	0.58	1.59	2.59	0.09	0.31	0.07
g10425.t1			611	0.53	0.36	0	0	0.13	0	0	0
g10426.t1			300	1.27	1.53	0	0	0	0	0	0
g10427.t1			869	14.92	19.53	0.14	0.06	1.67	1.37	3.25	3.34
g10428.t1			1042	66.77	49.41	3.73	1.62	6.35	0	0	0
g10429.t1			492	137.66	125.12	0.44	0.13	8.34	0	0.71	0.44
g1043.t1			975	0.89	0.52	0.12	0.11	0.07	0	0	0
g10430.t1			1200	0.06	0.05	0	0	0	0	0	0
g10431.t1			1421	14.37	14.37	0	0	0.82	19.38	13.5	16.02
g10432.t1			309	0	0	0.32	0	0	0	0.53	0
g10433.t1			810	0	0	0	0	0	0	0	0
g10434.t1			459	0	0	2.25	0	2.36	55.42	59.76	7.41
g10435.t1			2377	3.59	3.27	0.04	0.02	0.13	3	4.97	4.8
g10436.t1	DDB_G0269292	sugt1	1098	80.42	77.98	0.72	0.79	3.22	40.6	39.76	30.34
g10437.t1			522	2.16	1.33	0	0	0.16	0	0	0
g10438.t1			321	1.48	0.67	1.18	0.79	0	0	0	0.46
g10439.t1			633	1.27	0.81	0	0	0	0	0	0
g1044.t1			2400	0.76	0.58	0.04	0.15	0.05	0.04	0	0.03
g10440.t1			2127	0.4	0.08	0	0	0.15	0.05	0	0
g10441.t1			459	0.2	0.18	0.48	0.29	0.59	0	0.26	0
g10442.t1			2870	6.4	4.1	0	0.02	0.04	0.17	0.12	0.19
g10443.t1			759	0	0	0	0	0	0	0	0
g10444.t1			1497	0	0	0	0	0.09	0	0	0
g10445.t1			353	1.28	0.29	0.74	0	3.73	0	0	0
g10446.t1			2133	6.09	5.2	0.39	0.15	2.4	0.83	0.28	0.67
g10447.t1			1093	7.76	7.35	59.3	85.58	83.25	33.81	25.19	21.63
g10448.t1			2495	0.1	0	0	0	0.05	0	0	0
g10449.t1			303	0	0	0	0	0	0	0	0
g1045.t1			570	3.81	3.4	0.24	0.11	2.73	0	0	0.18
g10450.t1			2073	0	0	0	0	0	0	0	0
g10451.t1			1824	0	0	0.03	0	0.14	0	0	0
g10452.t1			333	0.69	0	3.86	5.21	2.69	0.53	1.37	0.85
g10453.t1			771	15.28	13.92	42.32	1.56	238.39	1.79	0.77	0.72
g10454.t1			2785	0.17	0.06	0	0	0	0	0	0
g10455.t1	DDB_G0272708		633	15.01	11.43	0	0	0.5	13.08	13.19	9.19
g10456.t1			423	0	0	0.18	0.16	0.89	0	0.3	0.28
g10457.t1			677	0.12	0.31	0.19	0	0	0	0.15	0
g10458.t1			528	4.25	3.64	0	0	0.32	0.25	0	0.6
g10459.t1			2293	0.76	0.51	0.1	0.04	0.17	0.47	0.48	0.28
g1046.t1			3405	2.27	2.06	0	0.01	0	0	0	0
g10460.t1	DDB_G0292904	dync1li1	1458	28.36	27.59	0.52	0.27	3.47	32.28	37.47	35.16
g10461.t1			1776	0.11	0.23	12.8	1.83	14.67	5.79	6.54	3.82
g10462.t1			173	0	0	0	0	0	0	0	0
g10463.t1			884	4.16	5.99	0	0.06	0.16	0	0.33	0
g10464.t1			1095	14.12	13.04	59.62	154.5	89.35	14.97	18.81	14.47
g10465.t1			654	2.56	1.52	0.59	0.79	1.08	16.57	23.81	17.45
g10466.t1	DDB_G0279015		1179	16.04	16.68	0.19	0.13	3.89	0.09	0	0.07
g10467.t1			843	0	0	0	0	0.09	12.11	11.67	9.05
g10468.t1			468	5.85	5.57	0.63	0.14	1.15	0.89	0.26	0.96
g10469.t1			360	241.38	223.29	6.23	0.22	7.9	549.37	617.01	732.1
g1047.t1	DDB_G0281163	cog2	2628	10.2	8.77	0.96	0.63	1.47	0.52	0.57	1.01
g10470.t1			402	0	0	0	0	0	0	0	0
g10471.t1			1062	8.98	6.95	0.05	0.05	0.15	1.01	1.49	1.05
g10472.t1	DDB_G0268992	anapc10	588	0.14	0.13	0	0	0	0	0	0
g10473.t1	DDB_G0268990		1071	7.74	6.93	0.11	0	0.13	0	0	0
g10474.t1			1251	6.03	4.56	1.69	6.83	10.91	0.08	0	0.07
g10475.t1			237	0	0	0	0	0	0	0	0
g10476.t1			393	0	0	0	0	0	0	0	0
g10477.t1			548	0	0.55	0	0.11	0.3	3.05	4.07	2.09
g10478.t1	DDB_G0286331		2350	20.27	18.25	659.95	1038.61	853.24	21.41	16.34	16.5
g10479.t1			2560	0.45	0.38	0	0.02	0	0	0	0
g1048.t1	DDB_G0280923		279	132.3	159.53	2.37	2.13	6.72	239.89	315.15	343.14
g10480.t1			426	2475.16	2435.68	0.36	0.16	11.04	55.46	46.38	53.32
g10481.t1			405	9793.35	8261.32	1.18	0.7	3.02	0.66	0	3.38
g10481.t2			427	13678.6	13536.9	0	0	2.73	7.24	6.52	6.58
g10482.t1			453	0.41	0	0.49	0.15	0.4	0.62	0.81	1.26
g10483.t1			318	0.38	0.34	6.63	1.9	2.94	6.89	15.48	7
g10484.t1			1002	33.56	25.2	0.47	0.53	4.67	0	0	0
g10485.t1			771	4.04	4.38	8.94	9.5	18.67	13.54	8.65	9.52
g10486.t1			1503	4.94	4.1	6.63	6.3	15.09	8.05	5.69	5.58
g10487.t1			2700	2.45	2.67	0.02	0	0.16	0.09	0	0
g10488.t1			2000	3.31	2.73	0	0	0.03	0.25	0.39	0.4
g10489.t1			345	3.22	1.74	1.03	1.16	4.1	15.24	17.95	15.58
g1049.t1	DDB_G0280921		3252	9.3	9.9	117.3	119.93	139.23	11.08	5.96	5.82
g10490.t1			585	0.14	0.13	20.21	14.45	20.68	2.14	1.86	1.73
g10491.t1			354	142.82	106.78	67.13	82.91	110.27	120.1	141.06	129.91
g10492.t1			2239	3.6	3.36	0	0	0.26	0	0.04	0.04
g10493.t1			2738	2.51	2.36	0.02	0.02	0	0	0	0
g10494.t1			107	0	0	51.25	0	0	0	0	0
g10495.t1			1623	0.08	0	0.53	0.12	4.21	0.12	0.16	0
g10496.t1			899	0	0	0.26	0.35	0.16	0.25	0.32	0
g10497.t1			1457	3.21	3.13	0.52	0.17	0.5	0.07	0	0
g10498.t1			646	5.57	5.51	0	0	0	0	0.16	0
g10499.t1			1225	8.5	5.02	4.22	6.47	5.55	0.2	0.22	0.62
g105.t1			1329	6.61	7.59	0.08	0	0.15	7	3.37	3.14
g1050.t1	DDB_G0280919		231	5.41	7.76	135.08	80.4	90.37	14059.6	9611.3	6677.4
g10500.t1			1545	0.7	0.35	0	0.03	0	0.13	0	0.05
g10501.t1			584	13.1	13.68	0.11	0.1	0.7	1.5	0	1.22
g10502.t1			2081	5.25	4.48	1.03	0.05	5.46	0.76	0.74	0.8
g10503.t1			495	7.71	5.6	0.14	0	2.29	17.39	22.88	12.99
g10504.t1			204	0	0	0	0	0	0	2.98	1.4
g10505.t1			1352	0.1	0.13	0	0	0	1.83	1.79	1.79
g10506.t1			1972	0.9	0.94	0	0	0.03	0	0	0.04
g10507.t1	DDB_G0292602		852	151.85	156	0	0	0.77	0.13	0	0.11
g10508.t1	DDB_G0292604		378	30.19	18.96	0	0	1.61	4.18	4.72	3.05
g10509.t1			411	17.19	17.53	18.57	23.71	20.12	3.63	1.89	5.89
g1051.t1			1554	0.91	0.61	2.22	1.59	13.69	0.33	0.17	0
g10510.t1			1683	0.2	0.07	7.7	5.7	17.67	1.55	3.93	2.46
g10511.t1			387	0.53	0.71	0	0	0.26	0.4	0.35	0.65
g10512.t1			786	3.08	1.97	0.15	0.48	0.47	13.36	7.31	5.76
g10513.t1			231	4.64	2.82	1.24	1.12	0.75	14.32	6.24	9.74
g10514.t1			2592	8.52	10.62	0.06	0.11	0.07	9.92	6.39	7.79
g10515.t1			277	0	0	0	1.08	0	0	0	0
g10516.t1			654	6.33	8.19	1.36	1.14	0.94	11.74	12.95	11.52
g10517.t1			2505	18.97	19.91	0.1	0.06	1.11	5.57	4.03	4.55
g10518.t1			606	0	0	0	0	0	0	0	0
g10519.t1			732	0.32	0.09	0	0	0	0.16	0	0
g1052.t1			222	0	0	0	0	0	0	0	0
g10520.t1			2357	3.98	3.45	2.96	3.36	4.48	12.9	11.3	9.33
g10521.t1			290	0.61	1.28	3.99	3.92	2.09	8.32	7.85	7.92
g10522.t1			288	0.92	1.25	0.74	1.33	1.8	2.82	3.06	3.44
g10523.t1			2439	3.17	1.99	0	0.02	0.34	0.2	0.28	0.1
g10524.t1			2157	0.92	0.91	61.89	50.08	45.1	4.52	7.57	5.49
g10525.t1			251	2.51	0.57	0	0	0	0	0	0
g10526.t1			405	1.47	0.81	0	0	0.51	0.37	0	0
g10527.t1	DDB_G0268792	gtaF	1773	3.37	2.88	0.99	0.89	1.1	22.14	15.64	9.11
g10528.t1			302	0	0	0.33	0	50.47	1.27	0.55	0
g10529.t1			1518	0	0	0	0	0.13	0	0	0
g1053.t1	DDB_G0280475	coq7	687	83.5	73.74	129.59	182.74	155.13	5.87	4.19	5.73
g10530.t1			408	7.08	8.52	60.79	60.05	82.1	60.68	57.9	44.6
g10530.t2			411	6.85	8.68	41.22	48.92	61.33	51.07	73.89	51.6
g10531.t1	DDB_G0282431		648	8.02	8.78	0.79	1.15	3.51	1.12	0.81	1.06
g10532.t1			492	10.31	5.01	1.02	0.65	2.48	0.82	1.19	1.11
g10533.t1			1832	3.21	2.3	0	0	0.25	0	0	0.04
g10534.t1	DDB_G0276037		1020	1.19	1.06	2.19	0.3	12.25	0.42	0.83	2.05
g10535.t1	DDB_G0287017		843	3.71	2.43	14.3	9.32	16.63	3.73	3.23	2.15
g10536.t1			945	2.23	2.18	2.34	1.04	3.32	28.35	30.12	27.05
g10537.t1			651	0.37	0	0.2	0.18	2.04	0.19	0	0
g10538.t1			1320	524	538.73	0.17	0.3	1.28	0.16	0.14	0.13
g10539.t1			447	537.09	627.13	49.45	2.71	321.75	148.73	65.87	86.54
g1054.t1	DDB_G0279405		1518	8.98	5.79	837.52	1844.46	2021.03	8.3	7.95	4.98
g10540.t1			2348	16.75	20.78	0.09	0.06	1.68	2.41	2	1.67
g10541.t1			1389	0.1	0.22	0.04	0.04	0	0.81	0.32	0.3
g10542.t1			1530	6.12	7.18	0.11	0	0.52	0.2	0.06	0.11
g10543.t1			1935	27.55	23.54	0.03	0	1.2	0.1	0.04	0
g10544.t1			309	9.55	4.67	0	0	2.33	12.16	10.58	9.39
g10545.t1			2321	2.01	0.94	0	0	0.16	1.03	1.05	0.85
g10546.t1			1280	0.87	0.14	0.14	0.04	1.51	0	0	0.07
g10547.t1			356	9.1	21.62	6.6	0.22	40.47	16.72	8.07	11.69
g10548.t1	DDB_G0276305		1917	115.05	111.61	58.34	48.12	61.25	410.57	435.44	417.05
g10549.t1			291	0.45	0.41	0	0	0	0	0	0
g1055.t1			3882	3.25	3.06	0.01	0.05	0.53	0.02	0.02	0.06
g10550.t1			522	4.65	6.07	0	0.12	1.79	1.26	2.4	1.63
g10551.t1			1490	0.64	0.68	0	0	0	0	0	0
g10552.t1			265	0	1.5	0.44	0.4	0	533.97	604.43	578.35
g10553.t1			1710	10.16	9.52	0.34	0.03	3.71	17.12	16.47	13.84
g10554.t1			1707	0	0	0	0	0	0	0	0
g10555.t1			1857	3.45	3.78	0.06	0.03	0.35	0.27	0.05	0.13
g10556.t1			726	0.21	0	170.22	151.73	157.39	1	0.84	0.62
g10557.t1			1048	3.73	2.23	1.47	1.9	1.6	1.23	1.69	1.74
g10558.t1			1631	0.33	0.58	0.03	0.03	0	0.06	0	0
g10559.t1			223	52.48	47.37	0.68	0	0.83	0	0	1.07
g1056.t1			360	0.6	0.81	0.24	0	0	0	0	0
g10560.t1			1497	6.58	5.59	0	0.03	0.49	1.97	1.83	1.76
g10561.t1			288	1.84	2.08	0	0	0.45	11.26	23.28	9.74
g10562.t1	DDB_G0288255		1029	17.83	18.03	0.56	0.1	3.81	71.34	72.24	68.89
g10563.t1			1210	4.71	4.12	0.18	0.08	0.68	79.12	115.71	89.98
g10564.t1			1715	4.65	3.45	0	0	0.11	0	0	0
g10565.t1	DDB_G0291848	CSN3	1266	62.07	50.8	1.84	2.35	8.84	8.38	6.99	5.38
g10566.t1	DDB_G0290157	pkgB	1383	59	62.63	76.64	146.42	184.09	738.72	682.6	634.51
g10567.t1	DDB_G0277759	phyA	873	17.07	16.51	0.14	0	0.58	4.46	2.66	2.79
g10568.t1			1298	2.44	1.56	0	0.04	0.56	0.32	0.23	0.06
g10569.t1			1632	1.27	1.2	0	0	0	4.26	5.62	5.69
g1057.t1	DDB_G0289577		1557	3.02	3.33	0	0	0.34	1.04	0.96	1.58
g10570.t1			1030	20.14	19.61	0	0	1.5	1.31	0.63	0.53
g10571.t1	DDB_G0276491	mettl1	813	68.36	69.81	2.37	0.93	9.51	5.71	2.42	2.25
g10572.t1	DDB_G0276493	eIF6	735	182.33	196.2	13.11	2.18	116.65	1689.36	1175.09	1417.44
g10573.t1			1381	11.27	10.37	0	0	3.15	2.9	2.26	1.93
g10574.t1			606	20.91	15.37	0.32	0	1.98	3.47	1.95	1.49
g10575.t1	DDB_G0271968		1707	152.58	160.52	0.38	0.08	7.4	0	0.05	0.05
g10576.t1			975	0.15	0.2	1.01	0.37	0.73	0.11	0.1	0.27
g10577.t1	DDB_G0291179	metK	1005	1958.48	2018.18	966.08	675.33	691.9	3238.22	3161.11	3045.65
g10578.t1			318	145.85	91.86	0.3	0	0.74	1.72	7.49	3.27
g10579.t1	DDB_G0286445		834	24.4	15.56	0	0	0.18	1.35	0.59	0.22
g1058.t1			468	2.34	2.44	0.16	0.14	0.19	0	0.26	0
g10580.t1			1687	0.08	0.14	1.05	0.48	0.5	0	0	0
g10581.t1	DDB_G0279723	med17	1739	10.01	9.85	0.15	0.11	1.5	0.12	0.05	0.19
g10582.t1	DDB_G0284817		1593	41.06	41.47	0.84	0.12	4.38	135.39	92.96	69.44
g10583.t1			1722	2.39	2.19	0	0	0	0	0	0
g10584.t1	DDB_G0274775		1359	200.36	198.96	20.92	12.58	90.72	398.93	451.89	367.11
g10585.t1			940	4.34	5.69	0.25	0.22	0.83	12	10.35	14.13
g10586.t1			846	0	0.16	13.32	3.16	43.45	2.12	2.07	1.39
g10587.t1			533	3.22	6.03	11.37	15.41	18.01	22.69	13.56	18.58
g10588.t1			993	1.3	1.41	0.17	0.16	0.5	0	0.09	0
g10589.t1			2048	9.94	12.93	3.44	0.28	30.06	11.21	6.89	9.53
g1059.t1			987	12.54	8.54	0.06	0.26	0.21	0.33	0.1	0.18
g10590.t1			470	0.39	0.35	4.67	6.41	4.37	2.94	1.02	0.24
g10591.t1			1619	1.37	0.84	0	0.06	0.12	0	0.05	0.05
g10592.t1			1434	2.18	1.55	0	0	0.09	3.57	4.7	3.23
g10593.t1	DDB_G0292024		501	84.03	97.61	370.36	312.61	349.77	98.5	77.63	93.68
g10594.t1			2026	0.55	0.29	12.36	19.39	17.41	1.12	1.06	0.98
g10595.t1	DDB_G0284331	regA	1126	9.8	7.58	20.04	19.65	30.71	272.22	475.96	396.07
g10596.t1			592	0.28	0.12	0	0	0	0	0	0
g10597.t1			1308	2.89	1.77	0.13	0	0.21	0.08	0.34	0.45
g106.t1	DDB_G0278759		2235	8.41	6.98	0.05	0.04	0.51	2.63	1.14	2.12
g1060.t1			1059	0.27	0.24	196.82	180.24	248.85	12.34	13.42	5.64
g1061.t1	DDB_G0274873	pex19	1005	26.4	25.12	13.34	14.36	21.64	25.93	30.15	26.2
g1062.t1			225	1.66	0	0	2.42	0	0	0	0
g1063.t1			231	125.98	104.47	8.67	9.56	18.83	9.55	9.36	0
g1064.t1	DDB_G0286423		1233	5.34	4.23	0.05	0	0.5	0.93	0.15	0.55
g1065.t1	DDB_G0287003		1224	13.15	12.16	0.77	0.12	7.68	28.7	24.08	26.74
g1066.t1			1638	30.95	29.11	2.03	1.14	5.65	2.83	2.03	3.53
g1067.t1			1743	6.6	6.45	0.31	0.05	1.61	0.17	0.05	0
g1068.t1			1767	14.8	21.45	0.06	0.05	1.84	0.11	0	0
g1069.t1	DDB_G0270062		3393	12.07	11.71	3.24	0.85	19.84	3.51	1.68	2.04
g107.t1			1266	0.22	0.24	0.53	0.12	1.55	1.07	0.78	0.93
g1070.t1			1386	0	0	31.55	36.43	33.44	0.15	0.45	0.06
g1071.t1	DDB_G0271510		2061	0	0.03	3.7	1.67	19	0.38	0.29	0.04
g1072.t1			1656	19.52	19.25	0.62	0.06	4.56	0	0	0
g1073.t1	DDB_G0287005		1209	119.71	105.65	2.03	4.26	7.9	1.04	1.05	0.91
g1074.t1			465	140.72	156.13	3.16	1.42	3.67	13.73	11.4	16.22
g1075.t1	DDB_G0269284		1191	15.79	13.9	0.28	0.08	1.61	18.69	12.77	14.12
g1076.t1			375	55.37	57.92	1.56	0.2	21.52	0	0	0
g1077.t1	DDB_G0277289	pigH	492	14.11	4.04	0	0	0.18	0	0	0
g1078.t1			648	0.25	0.22	93.2	78.56	89.66	1.3	0.32	0.75
g1079.t1	DDB_G0286505		1380	10.38	10.34	3.25	0.53	6.36	12.07	7.43	8.74
g108.t1	DDB_G0272006		1227	10.63	11.67	2.31	1.22	6.77	9.2	6.58	6.34
g1080.t1			540	0.16	0	0	0	0.31	0	0	0
g1081.t1	DDB_G0286485		1104	0.89	0.68	0.36	2.71	2.07	23.11	26.81	10.98
g1082.t1	DDB_G0274603	kif9	3477	3.7	3.49	0.19	0.13	1.47	19.47	15.46	11.38
g1083.t1	DDB_G0274125	gpgA	210	497.33	522.8	247.36	235.34	416.16	919.53	904.57	832.25
g1084.t1	DDB_G0274523		1932	0.27	0.33	4.59	0.27	23.99	0.15	0.13	0
g1085.t1	DDB_G0274521	rrs1	960	48.83	47.06	1.45	0.27	12.87	51.48	27.7	25.84
g1086.t1	DDB_G0274519	napA	3474	53.89	55.7	1.89	0.29	12.68	1.07	0.52	0.95
g1087.t1			594	77.75	82.93	0.44	0.1	2.99	1.26	0.18	0.51
g1088.t1	DDB_G0286491	clcE	2898	6.18	5.76	1.15	0.41	8.38	14.14	12.32	9.68
g1089.t1			1302	8.93	6.18	9.45	15.56	18.05	10.66	9.6	6.57
g109.t1	DDB_G0272660	serS	1338	232.71	243.98	29.38	29.08	56.63	101.84	86.86	104.46
g1090.t1			1467	11.17	10.06	0.59	1.19	1.41	18.7	12.6	14.85
g1091.t1			711	0.11	0	0.18	0.16	0	361.65	307.96	248.7
g1092.t1			2169	9.17	8.22	0.07	0.06	1.86	75.17	42.79	50.98
g1093.t1			342	5.9	1.47	0	2.6	0.32	0	0	0
g1094.t1			333	14.11	18.91	4.97	2.73	15.49	2.63	3.2	5.12
g1095.t1			2094	8.77	9.14	0.3	0.2	0.55	2.72	2	2.01
g1096.t1	DDB_G0269302		825	2.99	1.05	0	0	0	0	0	0
g1097.t1	DDB_G0269300		1380	15.33	13.36	0.12	0.07	0.58	0.15	0.06	0
g1098.t1	DDB_G0269298	gefX	2646	22.15	19.77	0.72	0.1	5.32	11.33	13.79	13.44
g1099.t1			831	0	0	22.48	3.23	82.14	52.31	56.55	68.55
g11.t1			462	0.2	1.6	2.07	0.57	11.49	0	0	0
g110.t1	DDB_G0271502	lvsD	8322	5.82	5.78	3.61	6.86	6.14	13.63	21.31	22.79
g1100.t1			579	5.31	5.88	0.12	0.21	0.28	7.82	4.9	5.45
g1101.t1	DDB_G0277493	cct6	1626	123.25	121.57	12.72	27.19	37.64	50.52	54.3	51.13
g1102.t1			1875	7.5	7.82	1.67	1.59	1.69	2.86	0.83	1.84
g1103.t1			345	7.09	6.09	79.9	13.7	25.56	16.23	69.67	65.5
g1104.t1	DDB_G0285877	nadsyn1	2112	69.24	69.77	0.5	0.16	4.13	1.54	0.81	1.39
g1105.t1	DDB_G0285875		6408	9.05	9.22	0.19	0.01	1.53	37.35	34.38	30.44
g1106.t1	DDB_G0285853		1281	13.67	14.02	0	0.04	0.11	2.35	1.55	0.98
g1107.t1	DDB_G0276871	rpl10a	654	4426.51	4702.68	364.57	180.11	772.19	3399.56	1278.25	3007.43
g1108.t1			435	0	0	0.7	0.94	0.21	0	0	0
g1109.t1			708	2.86	1.56	36.49	34.92	56.17	38.17	30.68	20.56
g111.t1	DDB_G0271550		993	18.02	19.2	1.34	0.1	11.79	1.64	1.51	1.77
g1110.t1			1146	0.55	0.43	2.11	2.37	2.64	1.84	0.96	1.12
g1111.t1	DDB_G0285213	dhx15	2115	31	30.85	16.06	6.15	13.62	65.76	76.5	72.83
g1112.t1	DDB_G0285161	dagA	1623	6.85	6.58	1.52	0.47	11.02	21.74	15.08	14.82
g1113.t1			1782	0.07	0.07	0.45	0.05	5.48	0.11	0.15	0
g1114.t1			228	0	0	34.64	5.24	25.73	16.07	7.55	7.06
g1115.t1			5673	0.47	0.52	0.07	0.02	0.16	0.05	0.09	0.07
g1116.t1	DDB_G0285183		2721	6.74	5.8	0.02	0	0.07	0	0	0
g1117.t1			1008	0.78	0.69	0	0	0.14	0	0.19	0
g1118.t1			1452	13.96	12.82	47.15	68.06	90.53	60.14	41.12	33.91
g1119.t1	DDB_G0285193	hprT	567	101.5	79.76	26.43	7.12	56.23	6.93	5.43	6.34
g112.t1	DDB_G0271552		2289	3.23	4.04	0	0.02	0.06	0.3	0.41	0.07
g1120.t1	DDB_G0284905	ap4s1	429	1.78	0.6	0	0	0	0	0	0
g1121.t1	DDB_G0284903	culC	2202	17.24	18.5	33.34	37.24	56.37	51.66	48.08	44.22
g1122.t1	DDB_G0290877		2034	19.84	19.82	11.97	13.22	17.05	140.51	187.38	152.47
g1123.t1	DDB_G0284953	oplah	3729	14.44	15.04	1.03	1.19	2.79	6.06	5.5	4.81
g1124.t1			1854	9.19	10.03	0.03	0.08	0.84	1.07	1.44	2
g1125.t1			408	0	0	24.42	18.95	13.73	1.47	2.55	3.87
g1126.t1	DDB_G0270428		795	14.51	15.67	0.08	0	0.65	13.6	9.82	11.82
g1127.t1	DDB_G0270992	sec31	3801	74.9	82.15	16.2	11.54	26.25	22.46	11.14	15.65
g1128.t1	DDB_G0283049		852	12.89	8.35	12.3	18.34	25.21	11.69	14.14	11.17
g1129.t1			399	0	0	0	0.36	0.25	62.87	179.73	81.94
g113.t1			597	3.17	2.57	0.22	1.09	0.68	0.62	0.36	0.34
g1130.t1			4179	56.88	51.91	17.62	2.73	76.38	19.91	15.54	17.01
g1131.t1			1725	34.44	37.08	10.21	6.82	27.76	2292.98	2470.08	2143.28
g1132.t1			1671	0	0	0.79	0.59	0	58.69	70.21	69.79
g1132.t2			1683	1.47	1.82	2.62	1.75	1.28	73.15	84.3	59.44
g1133.t1			1701	0	0	1.51	0.28	6.89	0.53	0.2	0.1
g1134.t1			954	171.8	223.69	0.24	0.16	1.71	128.93	136.88	145.09
g1135.t1	DDB_G0285943		1653	13.18	13.42	0.65	0	3.26	59.28	57.75	54.59
g1136.t1			4056	2.45	2.36	0	0	0.02	0.09	0.02	0.04
g1137.t1			1833	0	0.03	1.1	9.44	2.37	2.82	2.31	0.7
g1138.t1	DDB_G0286511		708	11.87	8.3	27.24	41.16	34.5	2.66	4.9	2.69
g1139.t1	DDB_G0291464		2199	12.61	12.11	5.54	2.13	32.2	14.93	8.89	8.54
g114.t1			1437	0	0	26.31	22.61	30.95	0.36	0.37	0.06
g1140.t1	DDB_G0286523		1827	28.46	31	2.62	2.45	6.29	52.44	49.83	49.24
g1141.t1	DDB_G0280079		2508	7.56	8.26	0.95	0.33	1.72	31.26	27.69	21.81
g1142.t1	DDB_G0280081	exoc2	2976	16.96	18.51	0.89	0.43	3.24	12.58	11	11.66
g1143.t1	DDB_G0280125		3213	12.11	10.31	1.97	7.15	3.61	5.71	6.92	8.18
g1144.t1	DDB_G0280121		798	59.86	60.8	1.14	3.6	3.24	54.87	41.8	24.23
g1145.t1	DDB_G0280903		930	0.7	0.14	0.13	0	0.15	0.12	0.1	0.19
g1146.t1	DDB_G0280849	dicA	2013	49.39	47	0.76	0.75	4.26	0.34	0.04	0.24
g1147.t1			951	86.19	131.24	0.61	0.11	7.41	6.44	2.89	2.7
g1148.t1			945	21.5	47.42	0.18	0.06	0.45	0.12	0.1	0
g1149.t1	DDB_G0275039		2127	95.26	101.61	0.42	0.07	3.62	73.58	97.47	89.9
g115.t1			1434	0.09	0	158.45	187.5	164.5	0.64	0.37	0.35
g1150.t1	DDB_G0275301		975	97.41	94.89	15.85	23.23	37.9	62.58	28.64	24.64
g1151.t1	DDB_G0275041		966	12.64	10.42	0	0	0.66	17.6	14.29	13.05
g1152.t1	DDB_G0284751		1062	2.94	3.91	0	0	0.33	3.12	2.45	3.18
g1153.t1			645	6.2	6.95	0.2	0	1.22	0	0	0
g1154.t1			222	57.66	149.59	0.69	1.25	2.51	0	0	0
g1155.t1			1053	0.07	0	18.26	12.28	27.84	3.87	5.03	5.68
g1156.t1			1287	0	0	0.04	0.04	0	0.56	0.7	0.72
g1157.t1			1350	0	0	0.33	0.33	1.39	0.08	0	0
g1158.t1			225	2.49	0	0.66	0.6	1.62	12.82	20.12	9.42
g1159.t1			1932	0.61	0.45	0.87	0.64	1.14	5.74	6.72	4.85
g116.t1	DDB_G0278851		2517	5.15	4.62	0.41	0.29	2.87	8.13	6.15	7.32
g1160.t1			1050	2.98	1.74	0.05	0	0.07	2.55	3.9	2.23
g1161.t1			309	0	0.36	0	0.29	0	1.22	1.06	0.99
g1162.t1			1062	0	0	0.75	0.14	0.72	2.12	2.01	0.57
g1163.t1	DDB_G0286513		1263	7.49	7.22	18.34	9.12	18.26	13.6	13.65	13.86
g1164.t1			2853	8.05	8.15	0.27	0.03	1.26	3.58	3.66	3.93
g1165.t1	DDB_G0286793		576	15.9	8.5	29.8	27.03	48.35	0	0	0
g1166.t1			654	17.67	19.29	83.86	59.04	69.21	202.37	266.23	251.25
g1167.t1			1449	2.01	3.28	1.31	1.35	1.88	27.14	24.58	29.94
g1168.t1	DDB_G0287159	cysS	1839	57.73	61.96	5.68	5.99	12.78	35.5	25.21	30.68
g1169.t1			1494	0	0	2.76	0.39	11.11	0.75	0.41	0.83
g117.t1	DDB_G0278801		1185	6.77	3.81	0.66	0.25	4.39	0.18	0.15	0.07
g1170.t1	DDB_G0280025		1551	2.78	1.96	1.74	1.5	3.88	12.28	10.6	10.99
g1171.t1			849	5.51	0.85	1.96	0.5	7.3	0	0.23	0.21
g1172.t1			825	0	0	0.8	0.52	3.73	0	0	0
g1173.t1	DDB_G0287157		4017	12.67	12.16	0.52	0.18	2.72	3.89	3.57	2.78
g1174.t1			774	101.63	94.55	1.5	0.85	7.41	25.03	17.35	21.94
g1175.t1	DDB_G0286517	mlysS	1740	11.34	11.74	0	0.03	0.08	0.17	0.15	0.09
g1176.t1	DDB_G0285815	gpt1	3291	31.52	32.84	0.62	0.86	1.59	55.48	51.11	45.04
g1177.t1	DDB_G0285813		1863	86.76	83.34	0.6	0.03	3.66	0.21	0.09	0
g1178.t1			586	2.55	1.01	1.25	0.72	3.19	1.72	4.46	3.81
g1179.t1	DDB_G0272524	malA	1623	64.35	72.95	1319.24	812.93	1159.02	380.63	368.55	299.28
g118.t1			657	26.52	32.53	0.68	0.17	1.19	8.97	8.1	9.34
g1180.t1	DDB_G0291015		468	0.58	0.17	0	0	0	0	0	0
g1181.t1	DDB_G0291013		1119	17.8	16.45	0.1	0.09	1.73	66.82	43.41	40.1
g1182.t1			1821	15.08	17.69	2.51	3.19	6.75	237.04	285.87	277.19
g1183.t1	DDB_G0279803		1614	2.82	2.24	0.1	0.06	0.2	1.5	0.92	1.57
g1184.t1	DDB_G0278635		1656	8.07	7.47	25.28	14.29	25.4	0.06	0.47	0.25
g1185.t1			552	0	0	0.62	0.22	0.45	38.07	82.82	49.84
g1186.t1			381	75.28	77.97	0	0.19	3.71	105.9	127.44	140.8
g1187.t1	DDB_G0272440		1005	89.25	91.07	4.98	8.92	6.23	17.11	13.72	16.1
g1188.t1	DDB_G0272152		432	180.81	118.93	1.41	0.16	8.43	1.34	1.16	2.72
g1189.t1			1779	1.86	1.35	0	0	0.11	0.06	0	0
g119.t1			2199	4.35	4.43	0.12	0.06	0.55	0.4	0.23	0.11
g1190.t1			1764	4.59	4.96	0.03	0	1.26	0	0	0
g1191.t1			1671	0.64	0.71	0.03	0	0.47	0	0	0
g1192.t1			1692	5.24	4.43	0.09	0.11	0.54	0	0.1	0
g1193.t1			1551	3.69	3.19	0.07	0	0.26	0	0	0.05
g1194.t1			2214	2.26	2.45	0.02	0.02	0.06	0	0.08	0
g1195.t1			1392	0.83	0.3	0	0	0.05	0.96	1.09	0.6
g1196.t1			375	0	0	141.67	363.96	158.83	716.19	384.53	277.78
g1197.t1	DDB_G0272923		894	0	0	2.57	2.01	9.59	0.25	0.32	0.2
g1198.t1	DDB_G0286889	fut10	1824	6.75	6.58	7.45	0.26	39.12	3.44	2.94	2.96
g1199.t1	DDB_G0286891		3384	1.61	2.19	9.62	0.11	17.81	0.73	0.78	0.23
g12.t1	DDB_G0270622		270	102.59	90.67	1.27	0	3.1	0.81	2.12	2.64
g120.t1			684	1275.4	1307.57	5.71	1.49	17.02	282.07	257.58	234.01
g1200.t1			1614	9.21	9.48	1.2	0.21	4.08	40.62	32.85	29.11
g1201.t1	DDB_G0294631		729	10.79	5.83	0.42	0.91	1.35	2.24	2.08	2.2
g1202.t1	DDB_G0286195	nagB1	2103	24.11	17.96	235.36	271.17	236.12	0.47	0.24	0.11
g1203.t1	DDB_G0285831		534	56.73	62.9	1.8	1.04	1.73	104.88	126.53	133.09
g1204.t1	DDB_G0286075	rps5	573	5254.7	5342.9	3.97	2.09	25.99	0.66	1.53	3.03
g1205.t1	DDB_G0284841		2247	14.38	12.72	25.56	48	69.99	10.19	19.22	14.43
g1206.t1	DDB_G0268384		2706	20.25	20.06	115.45	108.2	128.58	1.89	2.32	1.56
g1207.t1	DDB_G0287499		1134	2.29	1.7	1.24	1.6	2.13	10.55	13.6	9.74
g1208.t1			693	32.64	34.65	31.99	40.2	41.12	145.05	159.19	168.42
g1209.t1	DDB_G0272975		1761	1.55	0.83	75.88	81.98	101.45	17.08	17.67	14.5
g121.t1	DDB_G0278731	pgtD	6186	1.87	1.48	0.49	0.45	2.35	0.9	1.07	1.18
g1210.t1	DDB_G0283189		6840	3.83	3.73	0.05	0.05	0.08	3.36	5.79	4.12
g1211.t1	DDB_G0268462		2094	0.69	0.25	2.48	4.44	7.94	0.09	0.12	0.15
g1212.t1	DDB_G0283745		3018	3.95	3.38	0.88	1.43	3.45	1.11	0.72	0.85
g1213.t1	DDB_G0287753		927	2.36	2.93	0	0	0.15	0.24	0.21	0.38
g1214.t1			210	0	0	3.23	0	1.96	3.13	2.73	0
g1215.t1	DDB_G0267794		1800	13.47	9.45	0.12	0.16	0.72	16.73	17.97	13.13
g1216.t1	DDB_G0267796		2346	19.22	19.33	0.53	0.3	2.88	14.59	10.38	10.25
g1217.t1	DDB_G0270760		2796	3.78	3.77	0.09	0.02	4.3	0.24	0.33	0.31
g1218.t1	DDB_G0267428	abcH2	1338	25.91	12.07	1.52	2.21	9.35	168.19	200.36	167.49
g1219.t1	DDB_G0268092		522	2.99	3.4	0.27	0.12	0.65	5.53	7.2	6.52
g122.t1	DDB_G0278799	crop	1125	18.81	17.84	44.68	44.87	49.39	32.03	26.23	15.01
g1220.t1			1566	5.97	5.23	0.07	0.03	0.51	3.23	3.53	2.67
g1221.t1			1545	2.35	2.13	0	0	0	0	0.34	0.05
g1222.t1			2355	30.37	25.97	0.09	0.04	2.19	0	0.07	0.03
g1223.t1	DDB_G0267472	roco7	6915	10.02	10.49	0.42	0.26	2.5	7.54	7.81	8.62
g1224.t1	DDB_G0267704	mcfT	915	60.35	63.69	2.69	2.52	6.43	1.2	2.09	3.8
g1225.t1			210	0	0	0	0	0	0	0	0
g1226.t1			213	0	0	0	0	0	0	0	0
g1227.t1			210	0	0	0	0	1.96	0	0	0
g1228.t1			213	0	0	0	0	0	0	0	0
g1229.t1	DDB_G0268320		2592	13.23	12.13	45.03	34.15	47.51	32.09	27.38	30.93
g123.t1			537	8.13	6.25	0.26	0	1.41	1.45	1.26	0.98
g1230.t1	DDB_G0268402	rab24	627	62.87	56.53	364.88	437.11	465.16	137.92	181.07	144.51
g1231.t1			3447	27.3	20.88	253.99	386.12	465.58	205.54	210.34	157.87
g1232.t1	DDB_G0267918		2166	4.85	3.76	0.07	0.02	0.65	5.03	4.44	3.99
g1233.t1			975	5.1	4.2	0	0	0	0.67	1.55	1.53
g1234.t1	DDB_G0284987	repG	1176	18.4	19	0.48	0.17	0.47	7.6	12.65	12.81
g1235.t1			1233	15.91	9.42	43.17	72.04	63.81	59.04	107.06	142.31
g1236.t1	DDB_G0286131		2172	78.61	82.16	34.27	47.33	51.49	1.67	0.94	1.17
g1237.t1	DDB_G0286065		1374	10.63	11.54	51.65	75.14	57.88	40.5	45.71	49.65
g1238.t1	DDB_G0286079		1497	64.13	54.4	0.14	0.03	0.66	0	0.06	0
g1239.t1			2727	3.43	2.66	0	0	0.09	0	0	0
g124.t1			477	32.96	53.28	0.15	0	1.11	13.21	25.68	19.56
g1240.t1			363	16.19	19.83	1.65	0.21	49	7.62	8.96	8.01
g1241.t1	DDB_G0293756		3042	28.66	32.12	1.28	0.11	7.76	1.2	0.46	0.41
g1242.t1			1281	392.6	419.11	0.04	0	0.05	4.22	2.95	3.93
g1243.t1	DDB_G0293628		4011	6.15	4.88	2.3	3.66	4.92	6.11	8.49	6.83
g1244.t1	DDB_G0293704		771	0.69	0.7	23.17	80.65	65.6	398.43	369.86	270.23
g1245.t1			480	1.5	0.34	364.08	480.97	649.57	2.84	4.45	2.08
g1246.t1			594	36.03	35.17	1.45	0.8	0.68	7.13	2.91	6.79
g1247.t1	DDB_G0284247		1692	2.21	1.47	0.03	0.03	0.54	1.07	0.26	0.82
g1248.t1	DDB_G0268238	alg3	1350	28.24	29.92	0.57	0.69	4.48	1.07	0.73	0.86
g1249.t1	DDB_G0267376	acrA	4965	7.32	7.99	40.71	41.31	43.27	4.48	2.93	2.89
g125.t1			453	26.22	42.47	0.49	0.29	2.41	0.62	0.27	0.76
g1250.t1			450	0	0	0	0	0.41	0.31	0.55	0
g1251.t1	DDB_G0268236		1542	164.3	165.2	5.08	4.14	17.75	60.1	69.35	77.11
g1252.t1			167	11.16	8.28	0	0	0	27.96	21.35	28.7
g1253.t1	DDB_G0287041		1635	1.47	0.91	0.03	0	0.12	7.21	7.69	7.37
g1254.t1			1356	31.12	25.47	0.2	0.07	3.67	21.81	22.08	21.08
g1255.t1			1578	5.23	4.15	0.03	0	0.33	0.26	0.06	0.1
g1256.t1			1482	10.22	9.14	1.65	1.34	2.24	0.27	0.12	0.06
g1257.t1	DDB_G0271960	mccB	1737	138.12	136.39	0.25	0.14	2.78	0.06	0	0
g1258.t1	DDB_G0279679		906	1.37	0.79	0.06	0	0	0	0.11	0
g1259.t1	DDB_G0271904		1911	131.48	120.51	8.69	10.38	14.7	0.78	0.23	0.17
g126.t1			3363	5.79	7.82	0.17	0	1.65	0.09	0.07	0
g1260.t1	DDB_G0271922	mcfI	1179	10.06	9.29	0.95	1.28	2.85	79.74	19.34	28.79
g1261.t1	DDB_G0269744		966	1.87	1.19	0	0.05	0	1.24	0.88	0.46
g1262.t1	DDB_G0269746	ITPK1	972	4.83	2.83	0.06	0.27	0	21.05	40.99	24.73
g1263.t1	DDB_G0269748		1449	0.05	0	4.92	5.69	6.3	0.07	0	0.06
g1264.t1	DDB_G0269226	cas1	2106	80.22	70.2	0.12	0	1.89	0.98	0.73	0.83
g1265.t1			609	29.74	28.03	0	0	0.39	0.2	0	0.16
g1266.t1			912	4.65	2.77	10.55	3.57	15.58	2.78	3.57	3.42
g1267.t1	DDB_G0271832		1533	6.06	5.45	1.09	0.13	7.38	20.65	16.3	15.68
g1268.t1	DDB_G0277205		555	1074.26	1162.6	416.6	509.67	434.56	611.65	506.52	591.48
g1269.t1	DDB_G0280763	hemA	1728	44.07	38.03	8.49	2.71	24.12	2.09	1.86	3.19
g127.t1			6864	1.32	1.52	0.04	0.01	0.15	1.92	2.61	2.92
g1270.t1	DDB_G0271926		2895	1.21	0.55	1.72	1.35	2.32	0.2	0.84	0.73
g1271.t1	DDB_G0277219	vps13l	1191	9.42	8.4	1.22	0.67	3.16	37.82	37.78	35.44
g1272.t1			1491	4.4	4.18	15.35	4.63	16.07	28.54	34.11	30.32
g1273.t1			2259	3.62	3	3.86	6.86	13.7	8.27	6.91	7.35
g1274.t1	DDB_G0271828		1533	0.26	0.35	7.9	12.63	27.88	0.26	0.11	0.16
g1275.t1	DDB_G0276463	DG1112	3123	6.91	5.88	0.15	0.03	1.2	0.49	0.32	0.22
g1276.t1	DDB_G0271724		702	22.1	20.84	0.09	0	1.53	55.71	42.38	38.86
g1277.t1	DDB_G0271726		498	132.58	117.2	41.2	50.62	59.94	1621.76	1731.09	1754.73
g1278.t1			540	6.96	5.36	2.54	1.14	5.89	1.68	2.08	1.36
g1279.t1			1359	0.05	0	2.91	0.76	22.09	81.03	82.97	91.66
g128.t1			858	0	0	0.14	0.12	0.42	1.43	0.23	0.53
g1280.t1			1350	16.48	0.36	9309.13	11987.2	12798	25.66	33.59	26.62
g1281.t1	DDB_G0271728		402	10.89	14.19	3.77	3.56	6.3	9.41	6.54	5.19
g1282.t1			858	11.57	11.5	34.7	34.63	36.01	10.03	9.49	12.44
g1283.t1	DDB_G0271730		3333	9.99	11.82	2.78	5.02	7.57	17.44	16.81	13.08
g1284.t1	DDB_G0271732		2952	15.12	13.89	1.44	0.19	7.1	4.62	3.92	4.66
g1285.t1	DDB_G0280423		1059	27.97	18.44	25.3	27.19	57.29	16.48	22.37	16.77
g1286.t1	DDB_G0271778	CYP516B1	1383	0.94	0.92	2.57	3.19	12.26	1.34	2.58	3.19
g1287.t1	DDB_G0271774	uqcrh	210	446.89	397.88	1.62	4.43	2.94	23.46	25.92	30.68
g1288.t1			1815	2.92	2.29	0.03	0	0.18	2.2	1.24	0.71
g1289.t1	DDB_G0283629		1515	4.81	4.02	17.33	8.86	21.87	0.27	0.47	0.71
g129.t1			215	0	0	0	0	0	0	0	0
g1290.t1			537	25.19	30.13	1.66	0	0.31	0.24	1.05	0.98
g1291.t1	DDB_G0274283		1224	12.58	9.6	1.36	0.37	3.06	33.06	51.28	42.57
g1292.t1			1353	17.85	14.83	0.28	0.25	0.6	0	0	0
g1293.t1	DDB_G0280065		3154	3.09	3.32	0.29	0.25	0.75	1.3	0.84	0.81
g1294.t1			2235	1.34	0.77	2.38	2.68	5.46	0.18	0.15	0.07
g1295.t1			1002	0.43	0.32	23.61	9.21	64.46	0.22	1.03	0.26
g1296.t1			1275	0.27	0.34	2.47	2.84	1.97	20.46	10.54	14.37
g1297.t1	DDB_G0281221	tbccd	1446	7.04	4.36	5.2	13.02	15.3	0.28	0.12	0.11
g1298.t1	DDB_G0281223		1221	2.67	0.71	0.09	0	0.5	24.67	39.61	18.99
g1299.t1	DDB_G0286615		462	0	0	0.16	0.43	2.92	0.3	0	0
g13.t1	DDB_G0269714	tdo	1221	49.12	41.62	29.29	9.11	45.77	59.88	74.76	63.27
g130.t1			906	6.62	5.81	1.75	0.52	8.64	133.09	109.86	91.92
g1300.t1	DDB_G0286617	cycK	1017	13.16	15.47	4.57	2.33	16.78	53.67	63.77	54.33
g1301.t1	DDB_G0295781		1005	18.12	16.14	68.87	159.79	106.54	105.11	108.45	100.89
g1302.t1	DDB_G0286621	BRIP1	2769	7.87	6.76	0.13	0	0.39	18.25	17.27	13.77
g1303.t1	DDB_G0280103		411	0.24	0.21	9	0.17	44.91	0.36	0.32	0
g1304.t1	DDB_G0280093	gacGG	3399	18.24	19.23	6.17	0.54	22.82	334.94	369.18	372.31
g1305.t1	DDB_G0280551		939	38.3	32.82	19.43	29.92	32.21	0.82	0.3	0.19
g1306.t1	DDB_G0280083	mcfJ	1023	13.62	9.85	0	0	0.21	0	0.09	0
g1307.t1			1818	10.56	10.96	4.09	1.39	27.17	5.92	6.89	6.6
g1308.t1			2073	9.31	7.26	7.14	9.89	22.6	195.92	206.83	186.73
g1309.t1			942	0.69	0.27	0	0.61	0.98	0	0	0
g131.t1	DDB_G0279589		459	44.16	42.87	1.61	0.29	12.59	55.12	74.3	76.04
g1310.t1			930	2.43	1.94	3.01	23.18	18.52	0.35	0.2	0
g1311.t1			936	0.31	0.07	10.03	37.57	52.38	0	0	0
g1312.t1			1014	7.62	7.89	81.63	400.51	306.14	0.21	1.02	0.86
g1313.t1			1080	4	2.15	0	0	0	0	0	0
g1314.t1			777	0.2	0.09	1.33	0.49	10.73	0.74	0.51	0.84
g1315.t1	DDB_G0288111		804	0.84	0.75	0	0	0.09	0.56	0.25	0
g1316.t1	DDB_G0280087	gxcS	3051	8.73	10.05	1.56	0.12	13.01	0.79	0.41	0.79
g1317.t1			1176	11.93	12.31	82.31	112.51	107.6	60.65	76.36	79.75
g1318.t1	DDB_G0267532		2694	9.82	6.91	12.28	7.81	21.61	0.36	0.28	0.35
g1319.t1	DDB_G0280091		567	22.31	19.08	217.72	406.94	378.8	101.72	135.45	104.87
g132.t1	DDB_G0279465	tgds	1185	0	0	5.43	6.47	5.66	0	0	0
g1320.t1	DDB_G0280367		819	0	0	61.32	29.97	49.26	1.79	0.96	1.23
g1321.t1			1524	27.25	27.74	1.38	0.16	5.87	4.8	4.91	8.78
g1322.t1			1410	0.58	0.68	0	0	0.14	0.15	0.06	0.06
g1323.t1			2055	17.04	17.11	3.94	0.34	23.5	0.62	0.08	0.12
g1324.t1	DDB_G0272210	idhM	1296	334.59	284.26	0.17	0.04	0.94	0	0.07	0.13
g1325.t1			2100	4.17	4.05	1.12	2.03	1.86	3.37	2.11	2.08
g1326.t1	DDB_G0267838		441	15.37	8.59	104.1	73.89	97.71	204.15	209.93	220.49
g1327.t1	DDB_G0267416	rpmA	3039	10.74	9.8	0.05	0.03	0.06	154.59	183.08	158.81
g1328.t1			339	0	0.3	2.14	1.2	2.28	17.27	24.73	15.27
g1329.t1	DDB_G0267840		4260	5.97	6.64	2.87	2.58	6.98	0.2	0.1	0.14
g133.t1			1848	12.84	11.59	122.08	118.97	179.29	1.94	2.38	1.35
g1330.t1			942	55.73	50.95	0.12	0	0.3	0	0	0
g1331.t1	DDB_G0274327		1752	40.94	43.33	42.53	73.64	53.77	60.85	40.55	37.99
g1332.t1			1329	38.29	38.09	0.08	0.11	0.76	0	0	0
g1333.t1	DDB_G0292040	hemG	1548	13.78	15.21	0.07	0.06	0.38	4.19	5.51	5.77
g1334.t1			1791	2.07	2.06	0.3	0.24	0.36	0.11	0.1	0
g1335.t1	DDB_G0284747	msh5	2649	0.29	0.34	0	0.02	0.07	0.37	0.89	0.47
g1336.t1	DDB_G0284343		1155	3.21	4.03	0.29	0.3	0.12	1.28	1.66	2.14
g1337.t1	DDB_G0284345	CYP556A1	1587	0.51	0.41	41.64	51.05	61.72	20.19	21.82	9.58
g1338.t1			468	0.19	0.17	6.88	0.42	4.39	0	0	0.24
g1339.t1	DDB_G0284347	vps4	1335	58.53	61.41	232.71	243.13	239.24	1580.53	1559.9	1794.42
g134.t1	DDB_G0278727	pikA	4425	8.82	8.59	1.78	2.66	3.65	24.03	19.14	13.74
g1340.t1	DDB_G0291892		813	6.18	5.74	1.48	0.93	2.08	7.24	6.65	6.31
g1341.t1	DDB_G0292052	sec13	912	157	160.11	11.06	7.6	15.81	23.33	16.15	16.53
g1342.t1			1119	0	0	2.98	0.27	2.41	7.77	7.07	1.3
g1343.t1	DDB_G0291974	docA	6390	9.76	10.82	2.65	1.62	10.28	46.98	64.38	60.56
g1344.t1			624	8.84	5.77	62.65	17.46	25.7	1.42	2.33	1.64
g1345.t1			366	0	0	3.96	0	0.28	0	0	0
g1346.t1	DDB_G0268560		2871	3.54	2.82	27.23	37.05	36.52	11.23	15.17	11.46
g1347.t1	DDB_G0267648		2550	4.32	3.51	0.08	0.05	0.4	0.11	0.07	0
g1348.t1			510	8.07	15.01	8.12	6.3	5.05	36.15	29.57	66.6
g1349.t1	DDB_G0268452		702	14.33	14.22	95.63	156.62	160.23	22.49	16.31	19.16
g135.t1	DDB_G0277847	pdhC	1875	98.51	100.64	91.4	178.08	147.75	28.61	15.16	13.62
g1350.t1	DDB_G0267588		1932	27.56	25.06	280.11	453.93	541.87	6.05	4.18	4.1
g1351.t1			498	0.71	0	553.95	121.57	593.31	197.67	84.87	43.87
g1352.t1			2325	54.43	56.9	13.45	18.6	47.66	726.73	755.29	700.41
g1353.t1			375	0	0.25	44.62	3.81	338.91	4.24	5.52	2.75
g1354.t1			1674	3.35	3.28	0.35	0.23	0.74	5.94	4.16	5.34
g1355.t1			1557	222.37	211.59	155.23	168.74	217.2	111.43	94.51	100.69
g1356.t1			660	0	0	0.19	0.09	1.89	0	0	0
g1357.t1			738	7.71	4.07	0.08	0	0.2	0	0	0
g1358.t1	DDB_G0274703		2190	8.15	6.84	0.57	0.21	1.55	15.22	9.82	7.56
g1359.t1	DDB_G0274175		888	17.63	16.09	27.3	23.62	38.19	6.74	5.96	8.39
g136.t1	DDB_G0278551		1728	15.82	16.29	29.81	49.04	30.58	24.46	17.94	14.95
g1360.t1	DDB_G0278265		1725	1.47	1.16	0.22	0.17	0.91	245.2	249.99	252.1
g1361.t1			2298	26.32	23.61	0.18	0	1.8	20.27	19.64	21.48
g1362.t1			2277	7.9	5.83	1.44	0.2	14.85	0.73	0.48	0.59
g1363.t1			2421	4.54	4.39	0.11	0.02	0.68	4.9	3.31	3.41
g1364.t1	DDB_G0267590		1401	51.73	49.01	101.44	90.25	110.76	62.32	73.37	79.96
g1365.t1			495	0	0.16	0.14	0	1.05	0	0	0
g1366.t1			288	0	0	0	0	1.35	0	0	0
g1367.t1			414	0	0.21	0	0	0	0	0	0
g1368.t1	DDB_G0285783	ndufa12	408	277.39	280.23	28.48	21.22	49.24	295.98	344.8	350.07
g1369.t1	DDB_G0285421	DG1022	2964	0.02	0.06	0.14	0.02	0.57	0.58	0.53	0.39
g137.t1			765	0	0	0	0	0	0	0	0
g1370.t1	DDB_G0285641	gacJ	2427	7.38	6.62	49.14	86.1	62.34	8.06	9.18	4.96
g1371.t1	DDB_G0285643	mrkB	1800	0.29	0.07	2.22	0.95	10.16	0.66	0.14	0.22
g1372.t1			1158	111.19	106.87	31.42	51.86	71.74	165.94	188.19	202.76
g1373.t1	DDB_G0285425	gpaD	1038	51.64	51.28	24.85	39.39	156.35	553.08	576.18	500.93
g1374.t1	DDB_G0275095	mgmt	582	23.66	24.88	10.06	6.46	8.53	20.7	18.9	19.04
g1375.t1	DDB_G0285933		2421	3.58	3.05	20.3	35.82	34.07	56.02	86.88	60.89
g1376.t1	DDB_G0285931	dlpB	2208	35.99	35.32	14.05	10.46	20.59	0.44	1	1.33
g1377.t1	DDB_G0285847	rbbE	1194	10.38	9.98	0.8	0.67	4.7	14.33	14.34	15.07
g1378.t1	DDB_G0285635		2685	2.1	1.69	1	1.15	1.76	37.17	40.13	27.84
g1379.t1			2058	0	0.03	24.5	2.83	78.57	2.01	0.58	0.89
g138.t1			789	0.77	1.11	1	1.31	18.52	3.04	1.88	1.17
g1380.t1			4182	8.44	7.82	46.37	59.85	62.56	53.15	57	49.22
g1381.t1	DDB_G0285765		1692	7.17	7.71	12.8	16.39	15.52	9.85	11.06	9.64
g1382.t1	DDB_G0285427	mkcA	2583	11.54	10.74	3.1	0.59	26.24	12.22	19.25	15.58
g1383.t1	DDB_G0285761		1542	24.5	26.84	47.23	40.07	76.24	60.63	64.11	79.98
g1384.t1			4131	7.01	6.75	0.82	0.66	2.62	6.34	9.32	7.32
g1385.t1	DDB_G0286013	repE	3294	16.59	17.47	0.49	0.3	1.55	50.61	55.03	63.3
g1386.t1			1068	7.04	6.95	1.33	1.53	1.83	13.82	12.85	9.96
g1387.t1	DDB_G0285939	vinA	2481	0.86	0.94	10.5	1.05	45.79	5.25	3.8	2.69
g1388.t1			3315	9.84	9.5	13.52	7.18	18.18	13.36	9.84	9.38
g1389.t1	DDB_G0286089		1137	7.65	6.79	19.27	12.2	24.73	12.28	11.78	11.59
g139.t1	DDB_G0278709		1080	28.38	24.06	0.42	0.09	5.08	37.74	33.86	21.98
g1390.t1	DDB_G0272694	gacH	1809	18.52	18.44	9.75	17.57	14.24	53.29	61.22	49.55
g1391.t1	DDB_G0286727		1059	56.94	76.73	538.78	449.72	432.77	2132.7	1864.34	2118.89
g1392.t1	DDB_G0286729		954	44.41	36.91	292.58	480.15	370.18	368.34	470.35	439.53
g1393.t1	DDB_G0286773	gflB	4311	19.12	19.99	3.08	6.52	10.97	11.73	10.42	10.1
g1394.t1	DDB_G0291263		4203	8.9	9.5	0.68	0.14	6.53	9.03	8.65	9.48
g1395.t1	DDB_G0291283	sptB	1482	56.32	52.64	62.16	20.34	68.81	78.37	56.35	62.49
g1396.t1	DDB_G0291556	prmt1	1014	16.24	15.22	1.36	0.86	5.89	1834.08	1912.3	1647.6
g1397.t1	DDB_G0276077	mlcR	486	481.91	436.94	165.34	158.89	362.29	3943.99	4108.39	4286.65
g1398.t1			2256	4.84	4.08	0.07	0	1.22	0	0.04	0.11
g1399.t1			1674	4.66	4.91	0.03	0.06	0.35	0	0.05	0.15
g14.t1	DDB_G0269768	cnrI	1725	50.13	46.27	0.25	0.03	1.86	8.94	5.34	5.35
g140.t1	DDB_G0278711	nedd8	234	359.4	383.97	74.88	66.27	130.34	42.67	24.13	37.63
g1400.t1	DDB_G0276079	mproS	1746	10.24	7.61	0.03	0	0.04	0	0	0
g1401.t1	DDB_G0272142		657	5.33	5.6	5.44	2.53	5.58	0.18	0.32	0.3
g1402.t1	DDB_G0272140		381	60.65	59.75	0	0	1.33	0	0	0
g1403.t1	DDB_G0278189	ints11	1950	10.86	10.06	0.03	0.05	0.66	6.4	5.81	7.14
g1404.t1	DDB_G0294557		1338	24.63	26.54	4.15	0.48	21.07	1.47	1.14	0.62
g1405.t1	DDB_G0267734		1299	450.28	489.77	4.85	1.94	21.06	186.24	248.9	265.34
g1406.t1	DDB_G0275299	cln5	951	148.75	151.32	69.77	102.1	80.27	262.74	365.34	418.79
g1407.t1	DDB_G0275297		1071	8.21	6.28	13.01	15.41	20.34	38.72	35.06	39.64
g1408.t1			705	0.77	0.79	2.66	2.07	2.6	230.13	171.9	65.8
g1409.t1			4629	3.35	3.04	0.04	0	0.17	0	0	0
g141.t1	DDB_G0278713	prosc	873	39.05	37.36	10.58	7.9	9.96	13.13	6.75	11.04
g1410.t1			2856	13.77	13.45	0.43	0	2.68	3	3.48	4.6
g1411.t1			1536	89.68	88.4	87.81	114.9	174.69	7.07	4.41	6.89
g1412.t1	DDB_G0290499	slmo	855	56.44	55.8	137.53	168.4	219.14	1644.1	1883.66	2075.45
g1413.t1			2763	5.31	5.38	58.55	59.56	88.76	16.47	19.22	13.83
g1414.t1	DDB_G0290495		693	59.64	60.15	1.45	0.41	5.76	27.64	19.4	20.03
g1415.t1			768	16.84	10.47	8.5	0.64	18.28	14.06	23.49	14.04
g1416.t1			204	0	0	0	0	0	0	0	0
g1417.t1	DDB_G0287147	gnl3	1827	32.59	34.39	0.44	0.16	6.97	34.94	21.65	18.65
g1418.t1	DDB_G0286669		2163	0.54	0	36.28	263.47	78.4	3.63	2.99	2.79
g1419.t1	DDB_G0277975	rpl14	474	4690.93	4758.91	3.22	1.65	15	142.65	176.97	198.14
g142.t1	DDB_G0278567		1338	16.9	17.83	0.41	0.52	3.12	8.33	8.63	10.86
g1420.t1	DDB_G0277695		1074	0.13	0	125.73	114.09	84.66	0.1	0	0
g1421.t1			5712	5.18	5.33	17.08	41.71	21.35	18.13	17.41	16.89
g1422.t1			2124	14.6	14.66	28.17	44.64	33.51	31.55	26.12	21.28
g1423.t1	DDB_G0277725	thfA	999	65.17	54.18	17.47	20.5	18.69	253.33	209.99	182.88
g1424.t1			1128	4.05	3.26	2.9	0.76	15.17	0.19	0.16	0.38
g1425.t1			1122	22.44	18.79	0	0.05	0.37	0	0.08	0.08
g1426.t1			1608	0.88	0.78	0.74	1.68	0.9	0	0.06	0.1
g1427.t1			229	18.98	7.95	55.8	73.68	134.85	12.22	19.17	14.96
g1428.t1	DDB_G0288489		828	0.09	0.08	2.1	1.62	2.12	8652.62	7346.65	5975.31
g1429.t1	DDB_G0288491	rft1	1698	2.67	1.74	0.06	0	0.23	0	0	0
g143.t1			879	0.17	0.37	0.27	0.24	0.16	0	0	0.1
g1430.t1	DDB_G0288481	gchA	696	101.54	93.77	14.42	4.52	24.25	205.49	183.62	185.34
g1431.t1	DDB_G0288477		1494	42.83	46.75	0.91	0.13	2.44	1.16	0.59	1.32
g1432.t1	DDB_G0288461	hgsA	1431	21.36	16.53	168.99	107.33	105.78	1.5	12.84	15.67
g1433.t1	DDB_G0288479	lsm8	285	20.67	17.44	0	0	1.84	3.6	8.77	4.1
g1434.t1	DDB_G0279053		1785	55.08	51.33	3.76	2.83	13.46	15.99	16.83	26.36
g1435.t1			2328	0.72	0.44	0	0.16	0	2.14	2.87	1.69
g1436.t1			1431	0.05	0.08	0.04	0.11	0.05	0.14	0	0.12
g1437.t1			1446	6.15	5.69	1.62	0.77	10.41	116.32	126.39	131.97
g1438.t1			1455	1.07	0.25	0.22	0.1	1.42	22.95	25.69	19.07
g1439.t1			1464	0	0	1	0.53	2.36	0.07	0	0.06
g144.t1	DDB_G0279923	apnA	1482	10.09	11	13.96	13.35	14.97	2.54	1.79	1.39
g1440.t1			1467	0.09	0.04	82.99	75.15	58.53	0.9	0.54	0.39
g1441.t1	DDB_G0287537	nop14	2802	13.42	11.61	0.42	0.02	3.05	23.31	13.45	10.7
g1442.t1	DDB_G0279349	alg9	1731	10.99	10.07	0.06	0	0.38	0.4	0.25	0.33
g1443.t1	DDB_G0288075		1914	7.71	7.28	90.31	56.66	104.14	23.93	27.99	27.27
g1444.t1	DDB_G0288483	pgmA	1698	146.29	135.89	7.81	3.52	23.63	1.6	1.08	1.24
g1445.t1	DDB_G0288541	maoA	1365	146.04	154.1	162.2	81.75	140.62	200.32	202.54	178.55
g1446.t1	DDB_G0288533	macA	5556	0.06	0.02	0.26	0.09	0.33	3.65	4.23	3.22
g1447.t1			3609	0.49	0.6	0.13	0.01	1.39	0.68	0.62	0.28
g1448.t1	DDB_G0288529		1557	15.16	16.87	2.29	1.8	10.18	24.26	31.14	29.51
g1449.t1			6243	7.21	9.96	0.02	0.01	0.36	5.58	7.51	10.78
g145.t1	DDB_G0278517		456	8.52	12.14	0.81	2.04	1.39	24.92	12.82	11.97
g1450.t1			1458	255.8	119.74	0.04	0	0.55	0.14	0	0
g1451.t1	DDB_G0278889	mrpl27	405	82.9	88.28	0.39	0.18	5.27	10.04	9.36	13.27
g1452.t1			1647	0	0	0	0	0.08	0.06	0	0
g1453.t1			1440	6.69	5.97	0.11	0.07	2.13	0	0	0
g1454.t1	DDB_G0278891		1053	4.12	4.01	11.97	7.91	17.5	3.46	2.3	3.05
g1455.t1	DDB_G0287875		3201	18.57	19.37	0.53	0.19	4.12	13.83	9.04	8.94
g1456.t1	DDB_G0287935		1986	29.72	30.58	3.71	3.52	10.72	4.43	3.84	5.63
g1457.t1			1242	4.68	3.31	0.27	0.04	4.43	0.25	0.07	0
g1458.t1			1653	12.05	10.97	0.06	0	0.83	7.24	10.08	6.3
g1459.t1	DDB_G0286749		2643	3.92	3.81	10.38	13.79	16.53	46.47	56.39	48.34
g146.t1	DDB_G0279453		2439	7.26	7.29	29.66	35.27	34.66	77.14	71.09	74.81
g1460.t1	DDB_G0286405		996	0.22	0.32	0	0	0	0.11	0	0
g1461.t1			264	53.42	27.29	0	0	4.89	0	0	0
g1462.t1	DDB_G0286429		891	69.91	51.66	1.65	0.3	22.66	0	0	0.1
g1463.t1	DDB_G0286359	svkA	1488	61.97	61.7	72.56	98.19	109.19	52.01	45.05	49.42
g1464.t1	DDB_G0286427	uox	876	111.6	99.89	4.39	0.36	10.99	1.14	1.32	0.82
g1465.t1	DDB_G0290221		747	1.74	1	0	0	0	0.15	0	0
g1466.t1			900	5.46	1.95	0	0	0.24	0.12	0.53	0.5
g1467.t1	DDB_G0286939		855	21.5	17.86	0.07	0.06	1.36	0.52	0	0
g1468.t1	DDB_G0286941		2367	15.46	13.73	0.04	0.04	1.07	39.6	41.88	31.85
g1469.t1	DDB_G0286403	smc4	4125	9.7	10.43	1.21	0.04	0.46	4.99	4.89	4.07
g147.t1	DDB_G0278573		792	13.34	9.06	1.3	1.71	3.09	4.03	4.37	2.56
g1470.t1			1044	142.96	153.28	48.49	105.64	74.53	56.15	29.8	27.79
g1471.t1			930	4.38	1.74	7.1	5.01	13.52	16.65	24.38	15.86
g1472.t1	DDB_G0286399	tsfm	1089	42.19	39.48	0.05	0	0.19	2.35	0.59	1.66
g1473.t1	DDB_G0286397		1365	18.42	17.65	0.16	0.04	0.34	0.08	0.07	0
g1474.t1	DDB_G0286395	u2af2	1800	29.48	29.29	3.1	2.41	5.75	13.24	11.29	11.74
g1475.t1			912	0.08	0	4.89	3.92	4.48	0	0.1	0
g1476.t1			912	1.84	1.56	108.68	155.84	99.52	9.31	2.41	3.82
g1477.t1	DDB_G0286393		699	58.08	62.06	79.76	40.15	191.37	408.19	272.36	370.25
g1478.t1	DDB_G0287197	ncbp2	720	68.38	63.36	1.12	0.23	5.17	60.09	53.13	40.63
g1479.t1	DDB_G0286467		2490	1.3	0.89	39.81	56.96	39.86	0.27	0.24	0.16
g148.t1	DDB_G0278571		351	224.72	207.08	534.8	555.57	509.01	5879.46	7178.32	8852.31
g1480.t1	DDB_G0287343		855	16.04	10.31	0.07	0	0.26	0.39	0.11	0.32
g1481.t1	DDB_G0286411	bzpN	2526	13.58	13.86	423.02	406.7	537.4	228.59	256.33	237.51
g1482.t1	DDB_G0286413		867	0	0	19.01	3.37	108.85	4.5	3.68	3.02
g1483.t1	DDB_G0286387		1728	11.35	8.69	33.45	45.89	48.77	35.35	92.74	91.01
g1484.t1	DDB_G0286389	rpl34	369	5201.1	5711.99	10.55	10.51	73.39	2.61	4.54	4.6
g1485.t1			1332	6.64	5.29	0.41	0.41	1.21	31.41	67.67	71.94
g1486.t1			2154	6.02	5.71	0.36	0.59	1.61	21.51	18.46	16.91
g1487.t1			1308	2	1.49	0	0.19	0.93	1.27	1.79	1.02
g1488.t1	DDB_G0270936		663	71.32	75.25	80.74	97.74	76.2	171.25	232.42	269.15
g1489.t1			1095	4.58	5.83	8.64	8.71	7.79	20.9	15.52	18.4
g149.t1	DDB_G0278569		507	29.26	32.28	29.58	17.44	56.02	26.76	25.5	27.42
g1490.t1			1683	18.51	13.54	1.24	0.97	4.44	69.09	77.88	69.1
g1491.t1			3216	52.45	54.17	7.64	1.12	66.08	1.22	0.36	0.34
g1492.t1			4089	0.4	0.31	0	0.01	0.09	0.05	0.06	0.04
g1493.t1			426	1029.74	732.59	0.18	0.16	1.1	0.34	0.89	0.28
g1494.t1	DDB_G0277775		369	95.27	93.74	74.33	75.39	95.52	7.84	7.95	6.37
g1495.t1	DDB_G0292554	abcB5	2175	10.85	9.94	0.63	0.39	1.47	58.26	57.17	51.92
g1496.t1	DDB_G0270494		759	11.76	10.63	0	0	0.2	36.74	48.48	37.36
g1497.t1			1287	0	0.05	0.04	0.08	0.32	0	0.28	0.33
g1498.t1	DDB_G0291486		1218	31.47	26.63	50.69	113.29	79.72	9.45	10.58	12.44
g1499.t1			1752	3.98	4.7	1.34	0.84	2.27	0.23	0.5	0.23
g15.t1			384	18.44	17.73	4.29	8.85	6.54	24.8	27.55	21.78
g150.t1	DDB_G0279211		2481	637.08	543.04	0.08	0.04	0.18	0.63	0.2	0.13
g1500.t1	DDB_G0290439	gacW	3279	16.65	18	36.95	30.13	100.04	5.24	6.06	6.12
g1501.t1	DDB_G0290487		1914	0.17	0.18	0	0	0	0	0	0
g1502.t1	DDB_G0271632	pus7	2070	24.72	26.52	0.2	0.11	2.86	51.19	43.2	41.62
g1503.t1	DDB_G0268862		1896	39.32	36.17	9.54	7.12	6.01	2.83	1.73	1.23
g1504.t1	DDB_G0272732	emg1	933	23.78	22.35	1.38	0.28	3.98	38.81	22.86	21.22
g1505.t1	DDB_G0272662		498	15.64	12.69	111.9	35.03	132.25	17.5	14.96	12.01
g1506.t1			570	8.07	4.18	0.12	0.11	1.44	0.44	0.19	0.18
g1507.t1			2016	3.35	2.22	0.05	0	1.53	0.29	0.64	0.4
g1508.t1			1635	4.79	4.71	0.03	0	0.16	0.49	0.43	0.2
g1509.t1	DDB_G0279537	ap3d1	3258	44.97	48.69	1.47	2.89	4.37	3.14	3.43	3.77
g151.t1	DDB_G0279459		4407	9.39	10.21	0.37	0.54	0.66	0.15	0.26	0.07
g1510.t1			495	69.03	81.93	0	0.13	2.11	10.6	13.45	14.76
g1511.t1	DDB_G0279413	pkaR	1032	19.5	21.77	22.03	35.53	44.12	200.47	233.51	262.57
g1512.t1			816	12.86	14.03	0.07	0	1.53	4.85	1.68	1.68
g1513.t1	DDB_G0281847		219	0	0	1.43	0	0.87	0	0	0
g1514.t1	DDB_G0281849	cct5	1617	105.7	105.16	1.5	1.43	5.61	153.62	169.65	163.22
g1515.t1	DDB_G0279751		7887	14.06	16.16	5.47	2.49	4.46	6.79	9.24	9.24
g1516.t1			3420	6.87	7.73	2.63	3.26	4.7	24.52	22.43	17.12
g1517.t1	DDB_G0279755		1560	25.26	23.86	1.14	0.22	7.66	2.92	1.8	1.94
g1518.t1			447	0.21	0	2.35	3.16	5.12	0	0	0
g1519.t1			336	0	0	0.27	0	0	0	0	0
g152.t1			294	38.28	16.71	0	0	0	0	0	0
g1520.t1			1608	0	0	80.49	106.73	109.79	0	1.14	0
g1520.t2			1587	0.3	0	286.28	267.2	280.58	0.57	0	0.88
g1521.t1	DDB_G0279561		1620	69.03	62.26	8.59	8.02	35.64	2.49	1.84	1.66
g1522.t1			3246	0.03	0	0.03	0	0.19	0	0	0
g1522.t2			1722	0.05	0	0.07	0.03	0.07	0.06	0	0
g1523.t1			3516	0.97	0.76	0	0.01	0.09	0	0	0
g1524.t1			1164	2.28	1.65	0.39	0.04	3.24	0.18	0.08	0.15
g1525.t1			1680	12.59	10.27	0.03	0	0.9	0.06	0	0
g1526.t1			1755	0.08	0.1	0.49	0.05	2.45	0.11	0	0
g1527.t1			1662	103.98	96.42	2.03	0.81	14.29	2.36	0.47	0.88
g1528.t1	DDB_G0289727	pyroxd1	1530	4.45	6.36	0.04	0.03	0.39	5.7	5.01	5.1
g1529.t1			1671	0	0	2.92	1.29	2.08	1.08	1.36	1.17
g153.t1			2541	0.91	0.63	0.2	0.07	0.42	30.14	52.65	37.3
g1530.t1	DDB_G0287353	fdxr	1539	6.87	5.66	0	0.06	0.17	11.66	10.8	10.13
g1531.t1	DDB_G0287327	prmt5	1926	19.82	18.94	0.03	0.07	0.77	11.06	7.63	6.99
g1532.t1	DDB_G0287643		822	23.93	21.5	0.22	0.13	2.59	2.2	2.03	1.33
g1533.t1			1080	98.32	127.69	0.84	0.42	5.21	687.98	836.21	854.92
g1534.t1			1377	6.1	7.86	14.88	8.76	16.7	38.09	36.86	37.03
g1535.t1	DDB_G0280421		708	2.86	3.03	0	0	0.32	5.48	10.23	10.21
g1536.t1	DDB_G0287271	gol	1794	16.55	14.26	0.24	0.05	1.45	15.01	9.55	7.42
g1537.t1			5859	1.48	1.2	0	0	0.01	0.02	0	0
g1538.t1			1065	65.96	57.43	0.75	0.1	5.82	13.96	10.89	14.38
g1539.t1			1212	0	0.1	0.41	0.08	1.35	0.35	0.15	0.49
g154.t1			219	0.89	0	76.66	1.96	48.73	4.15	7.24	2.26
g1540.t1	DDB_G0285823		1509	23.39	22.66	0.57	0	3.29	16.5	14.78	15.09
g1541.t1	DDB_G0287377	mccA	2088	94.03	92.31	0.3	0.02	2.89	0.09	0.04	0.15
g1542.t1	DDB_G0287379		3015	12.2	13.17	8.76	15.14	22.94	15.31	13	11.24
g1543.t1	DDB_G0287331		2151	33.69	31.15	0.78	0.09	3.9	0.09	0.12	0
g1544.t1	DDB_G0287333	eIF3s1	681	104.45	110.45	1.76	0.25	9.3	17.63	17.12	17.67
g1545.t1	DDB_G0289543	ndrD	4461	0.56	0.73	5.4	4.25	18.43	4.54	4.84	6.16
g1546.t1	DDB_G0289699	nola2	429	175.23	160.75	1.25	0.16	6.12	475.3	538.61	474.75
g1547.t1	DDB_G0304683		2937	20.14	18.77	16.96	23.45	58.34	111.79	175.39	170.01
g1548.t1	DDB_G0292624		939	51.84	40.64	67.05	342.77	139.76	34.78	35.23	27.2
g1549.t1	DDB_G0292626		1263	14.44	15.22	0	0	0.11	0.25	0.14	0.13
g155.t1			1290	393.97	360.23	3.68	6.83	14.63	0.24	0.35	0.52
g1550.t1	DDB_G0292722		1065	13.33	12.11	0.48	0.19	0.39	3.21	2.09	2.03
g1551.t1	DDB_G0278773		939	34.51	32.68	0.87	1.45	2.28	0	0.1	0.19
g1552.t1	DDB_G0278775	ube2c	465	28.73	25.14	0.16	0.99	0.19	1.79	0.78	0.48
g1553.t1	DDB_G0275569		870	11.97	12.96	1.7	1.53	3.33	5.38	2.89	2.69
g1554.t1			363	35.62	30.94	7.55	4.45	17	164.14	234.59	183.87
g1555.t1			975	40.83	40.09	2.31	0.64	15.25	4.68	3.1	3.07
g1556.t1			1245	7.67	8.23	38.5	51.02	40.29	138.22	168.14	183.29
g1557.t1	DDB_G0285971	rpl37	270	5365.73	6096.05	2.97	2.68	27.36	126.66	128.65	136.16
g1558.t1	DDB_G0285759	mmetS	1737	13.24	13.42	0.06	0.03	0.08	0	0	0
g1559.t1	DDB_G0285593	nfu1	909	24.06	16.85	27.05	13.77	31.04	34.84	24.12	15.13
g156.t1	DDB_G0283345	comD	2403	0.03	0	0.37	0.08	0.42	0	0	0.03
g1560.t1	DDB_G0285595		603	30.69	29.25	1.42	1.46	1.2	71.67	88.77	99.64
g1561.t1			2520	12.43	12.9	1.91	0.74	10.15	0.77	0.33	0.4
g1562.t1			5430	4.38	4.4	0.11	0.05	1.41	1.76	1.06	0.98
g1563.t1	DDB_G0285563		831	0	0	1.73	1.16	14.45	0.27	0	0
g1564.t1			1098	3.47	2.62	40.19	50.23	56.75	0.97	0.59	0.31
g1565.t1			4071	5.7	5.45	2.28	1.24	4.42	9.83	8.8	6.8
g1566.t1			2175	7.07	6.55	0	0.02	0.47	2.3	0.98	0.95
g1567.t1			669	0	0	0	0	0	0	0	0
g1568.t1			1152	9.12	8.62	0.44	0.17	13.01	0.09	0.24	0.07
g1569.t1			945	1.46	0.82	0.06	0	0.38	0	0.7	0.19
g157.t1	DDB_G0283265	mkkA	3660	4.42	4.23	0.25	0.38	0.71	0.47	0.14	0.08
g1570.t1			990	166.69	149.29	1.98	0.26	14.26	60.46	43.9	48.03
g1571.t1	DDB_G0285681		696	12.47	12.38	187.8	195.19	188.47	70.42	65.97	64.3
g1572.t1	DDB_G0285679	nol5a	1617	130.59	130.94	0.37	0.06	2.52	168.21	149.9	135.98
g1573.t1	DDB_G0285699		1347	23.73	22.65	0.16	0	1.25	0.54	0.73	1.05
g1574.t1	DDB_G0267872		1881	6.56	6.49	0.06	0	0.72	6.6	3.75	4.06
g1575.t1	DDB_G0285655		3300	17.16	16.69	0.14	0.08	3.44	0.98	0.58	1.03
g1576.t1	DDB_G0285653		1344	9.22	6.95	0.2	0	1.6	27.17	23.44	17.38
g1577.t1			831	37.98	36.84	1.08	0.26	6.35	608.72	656.3	689.98
g1578.t1	DDB_G0284807		2982	7.4	8.59	0.07	0.08	0.19	460.04	598.22	496.22
g1579.t1	DDB_G0272484		3009	6.15	5.4	19.58	16.57	30.53	1.37	2.07	1.29
g158.t1			300	0	0.38	0.34	0	0.51	0	0	0
g1580.t1	DDB_G0272516		1869	0.21	0.09	25.54	110.43	96.13	0.58	0.05	0
g1581.t1	DDB_G0272696		11814	8.22	8.23	0.3	0.38	1.32	23.63	27.27	29.93
g1582.t1			435	1830.59	2065.11	0.7	0.31	2.99	6.95	12.94	12.09
g1583.t1			576	1.3	1.16	0	0	0.43	0.22	0.19	0
g1584.t1	DDB_G0293626		1629	12.65	12.66	0.69	0.21	3.47	3.65	2.47	2.55
g1585.t1	DDB_G0267820		993	6.3	3.72	0.17	0	1.14	0.33	0.09	0
g1586.t1			1191	816.82	900.34	93.47	34.98	201.68	1507.78	1355.12	1329.68
g1587.t1			5661	0.34	0.35	0.56	0.56	0.43	0.78	0.43	0.35
g1588.t1			1719	3.6	2.02	0	0	0	0	0	0
g1589.t1	DDB_G0269790	gaa	2607	39.63	30.78	0.34	0.28	1.55	15.22	11.75	13.93
g159.t1	DDB_G0282927	dhkL	4122	8.61	9.58	125.75	104.06	121.95	179.07	170.34	152.73
g1590.t1	DDB_G0285489		384	24.58	19.89	0.64	0.19	5.23	51.63	65.34	55.76
g1591.t1	DDB_G0285491		840	6.29	6.37	0.36	0	1.57	23.4	16.71	16.88
g1592.t1	DDB_G0285493		1032	10.79	9.63	0.17	0.05	1.83	2.71	2.53	2.02
g1593.t1			1671	16.46	12.2	2.44	2.1	3.37	0.96	0.47	0.34
g1594.t1			1761	7.31	6.98	10.35	6.45	11.37	3.75	2.41	3.12
g1595.t1			1941	29.55	27.93	101.05	137.78	112.59	71.22	75.71	73.93
g1596.t1	DDB_G0285497		543	93.54	100.86	0.13	0.11	2	45.15	39.81	44.28
g1597.t1	DDB_G0285495		1374	8	8.76	0.08	0	0.15	23.13	21.23	12.41
g1598.t1			1842	70.91	82.18	0.35	0.15	1.52	0.38	0.33	0.13
g1599.t1	DDB_G0277145	pkaD	2520	2.76	1.79	0.86	1.23	0.85	0	0	0
g16.t1	DDB_G0269764	cnrC	1272	49.42	47.01	0.57	1.48	1.17	33.76	43.81	44.82
g160.t1	DDB_G0282997	rad54	2811	15.58	18.46	2.23	1.39	3.07	13.02	12.16	11.19
g1600.t1	DDB_G0285499		4812	3.48	2.8	0.04	0.01	0.04	1.91	1.22	1.52
g1601.t1	DDB_G0286035	mcm9	3039	3.84	3.56	0.03	0.02	1.03	3.72	2.79	3.27
g1602.t1	DDB_G0275127		732	17.27	13.47	0.34	0.08	0.72	4.77	2.35	1.8
g1603.t1			330	2013.11	2269.16	3.65	2.02	24.32	166.79	145.93	211.52
g1604.t1			1845	5.09	4.95	0	0	1.02	0	0.05	0
g1605.t1			1452	29.84	28.96	3.37	0.2	19.81	28.56	16.23	13.88
g1606.t1	DDB_G0286449		2118	3.42	2.24	0.05	0.04	0.03	1.07	0.68	0.23
g1607.t1			1548	3.52	3.35	3.17	5.37	10.85	0.07	0	0.05
g1608.t1			654	73.1	51.04	0.78	2.01	3.11	4.42	4.15	4.18
g1609.t1	DDB_G0295785		750	1.02	0.27	17.77	3.67	97.07	1.39	0.67	0.12
g161.t1			648	14.8	19.64	0.89	1.95	2.78	7.83	10.03	8.45
g1610.t1	DDB_G0280369		3486	4.61	4.5	4.77	5.6	8.03	1.28	1.73	1.66
g1611.t1	DDB_G0280109	med11	402	0.25	0.22	0	0	0.24	0	0	0
g1612.t1			1353	0.86	0.94	3.77	0.18	2.83	221.15	165.66	34.63
g1613.t1			795	0.47	0	2.74	6.68	1.96	0	0	0
g1614.t1	DDB_G0280111		3189	9.79	8.36	15.83	13.91	21.6	21.68	25.83	23.4
g1615.t1	DDB_G0280061	sybA	291	70.13	62.62	517.94	384.57	506.84	396.65	301.96	219
g1616.t1	DDB_G0280045	thyA	927	42.67	45.26	1.89	1.92	1.39	94	120.63	121.91
g1617.t1	DDB_G0280259		1383	7	6.73	0	0	0.05	0.52	0.32	0.36
g1618.t1			985	3.22	1.82	0	0	0	0	0	0
g1619.t1	DDB_G0287295	forC	2880	0.69	0.69	1.53	0.26	9.86	2.44	2.09	1.35
g162.t1			786	57.25	49.83	242.81	302.16	457.47	1052.44	1912.82	1926.24
g1620.t1	DDB_G0287373		705	2.43	2.75	0.18	0	1.41	5.17	3.33	3.65
g1621.t1			4221	5.34	5.14	5.25	8.76	12.41	51.76	46.79	41.63
g1622.t1			1365	0	0	0	0	0	25.72	33.1	20.25
g1623.t1	DDB_G0286929		657	13.93	24.99	2.82	0.09	27.57	67.54	31.61	49.21
g1624.t1	DDB_G0287899		3501	4.25	5.63	0.04	0	0.27	0.27	0.19	0.42
g1625.t1	DDB_G0289653	noxA	1569	36.19	34.25	2.47	6.83	8.54	0.32	0.45	0.21
g1626.t1	DDB_G0289771		1455	11.97	6.69	0.22	0.2	0.78	8.21	10.77	7.83
g1627.t1			1869	23.35	28.08	32.62	23.78	35.49	210.76	277.1	231.69
g1628.t1	DDB_G0287221		5463	15.59	15.54	58.76	68.68	74.89	7.97	6.65	6.7
g1629.t1			624	15.43	18.12	7.07	5.31	8.4	37.64	26.2	32.71
g163.t1			567	0.44	0.52	3.79	1.38	1.88	812.23	948.74	1115.88
g163.t2			324	0	0	0	0	0	0	0	0
g1630.t1			1899	0.03	0.03	0.45	0.25	0.41	1.05	0.59	0.8
g1631.t1			927	9.27	9.34	0	0	0	0	0	0
g1632.t1	DDB_G0275421		3363	6.52	6.4	3.16	0.91	17.28	17.19	20.39	18.69
g1633.t1			1806	0	0	2.56	0.32	20.42	1.38	0.48	0.4
g1634.t1	DDB_G0274457	coq9	906	31.59	25.24	0.26	0	1.59	1.34	1.27	1.78
g1635.t1	DDB_G0292586		1302	25.51	24.48	0.25	0.15	1.87	1.19	1.38	0.64
g1636.t1	DDB_G0292564	iplA	8601	1.24	1.37	0.13	0.05	1.14	11.25	11.13	14.42
g1637.t1	DDB_G0292588	rer1	564	71.44	65.64	49.19	60.69	65.98	18.92	10.95	11.13
g1638.t1	DDB_G0278771		2994	6.35	5.79	1.85	0.37	14.09	0.16	0.08	0.08
g1639.t1			2361	4.54	5.67	13.95	11.47	11.47	1.66	1.01	1.36
g164.t1	DDB_G0272190	fam49	948	170.12	140.97	24.55	28.43	55.94	137.87	155.74	138.54
g1640.t1	DDB_G0287415		3180	12.56	13.55	0.35	0.09	2.89	124.18	171.89	197.62
g1641.t1			351	0.31	0	101.25	368.05	138.88	1.91	3.31	1.55
g1642.t1	DDB_G0289415		2052	38.45	37.3	0.9	0.07	10.97	85.29	39.44	33.71
g1643.t1			4514	9.7	10.4	0.87	0.04	12.77	0.29	0.11	0.15
g1644.t1	DDB_G0283843		516	176.72	165.75	1.76	2.19	6.29	78.49	57.93	54.08
g1645.t1			792	0.1	0	0.38	0	1.5	0	0	0
g1646.t1			738	1.77	1.57	0	0	0.1	0	0	0
g1647.t1			600	30.49	33.47	11.19	6.69	19.04	0.21	0.54	0.84
g1648.t1	DDB_G0284435	pigB	1560	5.09	1.79	0.03	0	0.21	12.2	18.75	8.92
g1649.t1			1065	2.13	2.13	5.03	1.77	26.23	4.02	6.1	6.42
g165.t1			1128	17.26	19.66	0.9	0.81	1.77	33.8	19.96	25.45
g1650.t1			1263	23.84	22.92	0.22	0.16	1.29	394.94	388.05	354.06
g1651.t1	DDB_G0282193		483	0.37	0.17	2.54	0.67	1.09	355.12	156.61	125.66
g1652.t1	DDB_G0282195	timm16	369	56.36	49.83	30.28	19.98	34.45	436.08	523.12	416.61
g1653.t1	DDB_G0282197		1557	1.38	0.88	53.42	69.19	101.52	0.39	0.73	0.68
g1654.t1			1005	0.14	0.06	0.06	0.26	0.07	3.01	2.33	2.44
g1655.t1			417	0	0	47.14	15.11	99.41	0.71	1.85	1.15
g1656.t1			303	0	0	72.97	14.03	99.06	1.9	1.1	0.51
g1657.t1	DDB_G0284037	DG1039	2247	11.28	8.55	138.72	171.37	233.52	57.38	49.05	46.18
g1658.t1			1203	2.49	3.02	0.28	0.25	0.45	7.84	8.54	9.38
g1659.t1			3780	0.15	0.04	0.39	0.65	0.67	0.03	0	0.02
g166.t1			312	58.92	32.04	1.25	0.28	3.81	156.29	227.22	149.82
g1660.t1			963	0.37	0.47	0	0.11	0	0	0	0
g1661.t1	DDB_G0287619	mpgA	1080	95.49	99.67	46.39	115.93	58.75	2380.4	2441.18	2420.63
g1662.t1			231	0	0	0	1.12	1.51	0	0	0
g1663.t1			231	0	0	0	0	0	0	0	0
g1664.t1	DDB_G0284415	psmC3	1353	216.38	204.67	7.99	17.81	32.38	10.59	9.25	11.09
g1665.t1	DDB_G0283015		1131	8.76	6.77	11.21	15.13	18.97	20.88	20.79	23.85
g1666.t1	DDB_G0283403		2094	9.21	9.25	0.13	0.02	1.17	1.22	1.18	1.06
g1667.t1			2505	84.66	83.56	0.99	0.2	6.05	0.43	0.54	0.25
g1668.t1			2493	0.16	0.16	0.04	0.09	0.48	0.08	0	0.03
g1669.t1			1539	3.33	2.05	0.18	0	0.09	0.07	0	0
g167.t1			1092	194.42	192.82	1.77	0.37	14.74	24.09	21.15	20.83
g1670.t1			990	0	0	1.92	0.1	2.57	0.22	0.19	0.09
g1671.t1			330	60.93	46.68	0	0	0.34	0	0	0
g1672.t1	DDB_G0284093	rps16	453	4129.84	4338.08	1.15	1.33	12.65	5.9	4.05	7.56
g1673.t1			1188	0.18	0.16	1.6	0.72	4.15	0.09	0	0.07
g1674.t1			309	6.36	3.23	0	0	0.39	0	0	0
g1675.t1	DDB_G0284039	pprA	984	15.51	12.66	0.47	0.11	0.93	9.49	2.58	3.75
g1676.t1			597	27.25	22.67	19.54	10.29	18.23	246.71	360.68	327.49
g1677.t1	DDB_G0282067		1497	45.18	51.33	10.18	130.09	27.97	4.49	1.53	1.76
g1678.t1			1512	23.16	22.65	0.39	0.42	3.42	13.58	8.86	7.56
g1679.t1	DDB_G0287627	timm17	507	39.3	33.98	0	0	0.68	0	0	0.21
g168.t1	DDB_G0272112	myoJ	6645	10.22	11	0.32	0.05	1.75	0.28	0.39	0.36
g1680.t1			666	0	0	0.29	0.09	0	0	0	0
g1681.t1	DDB_G0287595	pgkA	1260	237.55	230.54	5.68	10.4	19.49	0.33	0.43	0.33
g1682.t1			321	214.46	236.25	91.45	79.56	113.35	25.38	23.54	29.79
g1683.t1	DDB_G0287585	rgaA	2418	314.27	326.95	80.65	2.98	379.79	52.39	54.54	67.47
g1684.t1			2309	25.09	26.68	0.38	0.1	3.67	46.34	37.88	42.22
g1685.t1	DDB_G0279061	rpl31	342	3239.86	3728.37	9.98	2.12	38.15	106.46	88.62	105.55
g1686.t1			717	4.54	5	1.21	0.08	2.33	0.16	0.14	0.13
g1687.t1	DDB_G0279733	gxcDD	4491	8.35	8.87	3.83	0.61	23.84	4.85	3.6	4.12
g1688.t1	DDB_G0279059		792	290.89	287.84	2.29	0.21	19.83	179.13	146.94	146.51
g1689.t1	DDB_G0278691		3267	3.83	3.54	0.06	0.03	0.21	22.92	24.44	21.46
g169.t1			423	5.93	3.26	12.25	8.69	49.37	2.42	4.21	0.56
g1690.t1	DDB_G0278457	ndrA	1506	22.82	18.98	3.2	0.13	14.09	0.14	0	0
g1691.t1			1158	68.1	59.14	0.48	0.17	0.83	0.18	0.08	0
g1692.t1	DDB_G0277841	ctr9	2985	27.19	26.81	1.22	1.55	4.98	43.45	39.05	36.24
g1693.t1			711	14.64	13.5	0.09	0.08	0.43	6.27	4.3	6.82
g1694.t1			618	157.5	142.64	38.25	55.73	105.93	603.45	662.34	640.61
g1695.t1			975	61.54	56.3	0.83	0.32	1.82	0	0	0
g1696.t1			348	0.63	1.43	151.95	40.7	128.3	0.97	0.42	0.39
g1697.t1	DDB_G0290401		1764	16.48	13.29	36.12	53.21	50.41	19.54	27.91	23.87
g1698.t1	DDB_G0290029		1065	47.24	48.8	53.2	15.71	85.1	483.13	464.52	523.74
g1699.t1	DDB_G0290031		783	50.95	53.76	6.21	0.49	32.26	51.82	45.85	42.53
g17.t1	DDB_G0269762		2010	57.89	59.26	20.92	20.82	16.47	0.05	0.09	0
g170.t1			4005	5.95	5.21	1.22	1.51	2.18	10.42	9.1	9.45
g1700.t1	DDB_G0290397	fthS	1917	77.44	73.96	2293.3	1747.29	2848.62	63.97	54.9	53.82
g1701.t1	DDB_G0290033	dtymk	636	12.64	12.15	0	0	0.87	0	0	0
g1702.t1	DDB_G0290055	uap1	1467	50.18	51.69	0.56	0.27	1.27	37.96	29.85	31.66
g1703.t1			390	3.9	6.07	1.88	0	6.88	29.7	38.18	50.45
g1704.t1			801	42.2	38.81	19.23	23.31	25.55	135.48	108.44	114.48
g1705.t1	DDB_G0290453	usp12	1266	6.38	4.4	0.26	0.16	2.41	17.42	33.79	22.73
g1706.t1	DDB_G0290455		1467	4.71	4.09	0.7	0.46	1	2.09	1.15	0.79
g1707.t1	DDB_G0290395		1188	76.74	84.92	0.05	0	0.86	0.35	0	0
g1708.t1	DDB_G0289935	gtf3c5	2379	12.24	9.17	8.52	13.82	12.99	5.69	4.23	3.74
g1709.t1			939	16.71	15.17	0	1.45	1.29	0	0	0
g171.t1			1113	0.13	0.11	0	0	0	0	0	0
g1710.t1			942	44.09	56.77	0.19	0	2.35	1.05	1.11	1.13
g1711.t1	DDB_G0274995		2502	7.79	5.75	1.39	0.56	7.42	48.57	51.04	32.81
g1712.t1			1128	0.06	0.17	2.95	0.31	28.26	9.86	5.86	12.46
g1713.t1			1371	0.05	0.49	2.56	0.36	32.93	11.11	7.23	16.57
g1714.t1			1674	0.12	0	1.76	0.09	21.53	0.42	0.16	0
g1715.t1	DDB_G0289953		1845	0.64	0.57	25.41	14.85	25.16	6.09	3.37	3.01
g1716.t1	DDB_G0289955		603	137.15	152.68	0.98	0.49	8.13	26.08	11.59	20.46
g1717.t1			255	0	0	0	0	0	0	0	0
g1718.t1			681	0.23	0.1	0.93	0.17	2.95	0.35	0.45	0.57
g1719.t1			228	8	8.04	0	0	0	0	0	0
g172.t1	DDB_G0273005		1497	0.59	0.04	46.5	324.17	55.76	0	0.12	0
g1720.t1	DDB_G0289963		1317	10.48	12.75	0.29	0.26	2.82	15.87	13.49	15.25
g1721.t1			850	1.4	1.55	0	0	0	0	0	0
g1722.t1			795	3.79	2.19	0.15	0.07	0.19	0	0	0
g1723.t1			4371	0.46	0.41	0.02	0	0.07	1.64	2.1	2.27
g1724.t1			228	4	4.39	0	0	0	0	0	0
g1725.t1			3336	3.78	3.7	2.84	2.43	2.88	7.27	5.51	4.49
g1726.t1	DDB_G0270562	acy1	1218	82.83	61.7	261.77	332.04	355.86	7.04	7.23	7.23
g1727.t1	DDB_G0270560	mybP	4464	3.42	3.08	18.17	19.82	17.1	5.78	4.5	3.55
g1728.t1	DDB_G0269574	dcd3B	876	22.89	23.83	140.26	117.91	137.47	2089.42	1900.16	2293.14
g1729.t1			489	0	0	0.15	0	0.18	1.38	0.72	0.67
g173.t1	DDB_G0283281		1128	40.62	38.72	0.4	0.9	0.92	5.35	3.42	3.49
g1730.t1			1887	34.43	29.08	1.71	0.03	18.13	5.26	4.65	3.4
g1731.t1			2013	8.11	8.74	1.78	0.14	20.32	0.15	0.09	0
g1732.t1			1893	34.41	35.09	230.58	305.58	265.81	97.37	108.96	102.98
g1733.t1	DDB_G0269140	gapA	2547	31.19	30.59	11.47	2.4	64.26	27.52	33.24	29.7
g1734.t1	DDB_G0269128	DG1110	804	0	0	6.6	9.35	24.97	0.14	0.12	0
g1735.t1			4155	0.11	0.04	0.21	0.17	0.56	17.69	23.25	18.14
g1736.t1	DDB_G0269614		1233	31.76	23.96	72.49	65.61	95.27	10.33	9.04	6.3
g1737.t1	DDB_G0268868	nat10	3129	11.43	10.94	0.65	0.13	3.54	49.39	35.88	31.44
g1738.t1	DDB_G0288227		1149	3.29	3.35	0.24	0.04	0.06	1.65	0.16	0.37
g1739.t1	DDB_G0270626	armc8	2091	11.79	10.38	22.76	23.12	27.08	28.99	21.02	19.18
g174.t1	DDB_G0273003	snrpD3	411	39.87	48.96	0.57	0	0.23	22.5	13.55	16.78
g1740.t1	DDB_G0270568		1167	5.81	2.76	0.19	0.09	4.7	3.07	2.51	1.31
g1741.t1	DDB_G0269588		1209	34.9	35.01	15.27	9.5	18.18	107.09	103.65	89.93
g1742.t1	DDB_G0272056		2139	28.74	28.43	0.42	1.07	1.83	1.61	0.68	0.45
g1743.t1			1287	0	0	7.77	2.08	21.23	0.32	0.28	0.07
g1744.t1			1095	28.05	20.76	356.93	600.65	503.86	70.68	70.42	65.44
g1745.t1			993	0	0.06	24.1	12.02	13.57	0.11	0	0.09
g1746.t1			1773	1.8	1.82	0.18	0.05	0.7	0.06	0.05	0.09
g1747.t1	DDB_G0293922		1095	7.74	9.15	0.1	0.05	0.57	0	0.08	0.16
g1748.t1	DDB_G0282101		2022	5.28	4.02	0.03	0.02	0.19	23.81	21.2	15.66
g1749.t1	DDB_G0282097	cxfA	267	1023.33	1124.71	8.7	1.18	41.82	10.83	5.8	4.75
g175.t1	DDB_G0272758		2649	4.63	4.72	1.79	3.96	1.02	0.29	0.22	0.44
g1750.t1	DDB_G0293138		2562	35.02	38.76	9.04	11.34	19.11	21.56	15.19	16.85
g1751.t1	DDB_G0271246	med19	588	27.4	28.78	0.56	0.2	4.96	27	22.14	15.84
g1752.t1	DDB_G0274215		1719	13.86	37.33	0.75	0.31	2.85	938.83	1102.09	1076.24
g1753.t1	DDB_G0293904	redA	1884	59.98	59.51	0.03	0.05	1.51	0.16	0.18	0.17
g1754.t1	DDB_G0284133		2916	7.87	6.16	19.43	20.14	27.38	26.67	29.07	23.85
g1755.t1	DDB_G0284403	phf5a	336	18.28	12.19	0.54	0	0.33	19.63	11.23	7.13
g1756.t1	DDB_G0284405	mrpl15	780	67.42	65.59	0.47	0.28	2.19	23.47	17.94	16.03
g1757.t1			474	6.5	8.71	7.67	1.93	9.56	23.77	13.09	15.98
g1758.t1	DDB_G0286289		1512	9.15	10.59	0.5	0.06	4.08	8.67	3.32	5.06
g1759.t1	DDB_G0286183	agps	1869	192.1	186.97	4.02	0.69	17.41	165.25	178.88	166.22
g176.t1			1089	5.65	0.06	3598.12	5304.73	3997.59	2.94	6.11	6.33
g1760.t1			498	1.42	1.27	0.14	0.38	0	0	0	0
g1761.t1			1044	24.01	25.16	100.59	70.84	74.26	114.14	122.93	124.21
g1762.t1	DDB_G0286223		2166	22.54	21.63	2.05	0.84	7.51	68.44	78.02	57.13
g1763.t1	DDB_G0286219		5739	10.64	11.93	1	1.55	1.88	11.01	13.85	15.61
g1764.t1	DDB_G0267718		1674	5.46	5.01	6.01	8.65	10.14	40.69	46.02	37.81
g1765.t1	DDB_G0293374	dut	450	25.86	27.56	0	0.15	0.41	3.14	1.36	2.55
g1766.t1	DDB_G0293372	ttc27	2505	11.82	12.64	0.7	0.11	3.9	57.81	54.6	50.75
g1767.t1			1308	3.05	3.26	1.9	0.87	2.94	2.85	1.99	2.18
g1768.t1	DDB_G0274889	gxcX	2907	10.16	10	54.92	74.66	55.87	27.02	33.93	33.69
g1769.t1			492	4.7	8.72	9.43	22.9	6.92	21.11	20	16.67
g177.t1			5352	2.16	1.76	0	0	0.06	0	0	0
g177.t2			2151	0.07	0	0.02	0	0.05	0	0	0
g1770.t1			492	57.71	86.38	0.58	0.26	9.93	1.1	0.24	0.44
g1771.t1			501	19.55	20.12	0	0	0	0	0	0
g1772.t1			498	3592.36	3504.51	0.14	0.13	0.87	0	0	0
g1773.t1			2787	7.56	7.81	24.43	9.28	21.16	15.67	9.45	9.81
g1774.t1	DDB_G0278125		2394	18.38	22.53	0.59	0.14	5.42	2.77	2.36	2.7
g1775.t1	DDB_G0293470	cbfB	3387	0.52	0.3	72.68	65.14	98.86	1.58	1.46	0.86
g1776.t1	DDB_G0293772	vps52A	2550	7.58	7.8	2.25	2.05	5.78	4.33	3.26	2.95
g1777.t1			2991	61.65	60.95	43.07	52.1	57.21	3159.63	3045.97	3603.68
g1778.t1	DDB_G0293984		4245	6.92	5.75	0.49	0.44	0.92	4.76	3.22	2.88
g1779.t1			1551	9.63	12.45	0.17	0.06	2.05	0.72	0.11	0.21
g178.t1	DDB_G0283095	DD3-3	1830	292.79	327.61	49.48	5.06	256.09	4.79	1.89	1.72
g1780.t1	DDB_G0293986	qpct	957	8.92	9.66	0	0	0.52	0.11	0	0
g1781.t1	DDB_G0293560	rpa2	3348	16.14	15.55	0.12	0.04	0.91	83.1	65.36	52.25
g1782.t1	DDB_G0293562		820	9.4	7.86	0.15	0	0.63	19.84	9.68	8.81
g1783.t1	DDB_G0289481	glnS	2283	66.57	68.2	1.1	0.2	4.86	653.68	854.24	843.24
g1784.t1	DDB_G0289473		3066	1.37	1.43	0.6	0.18	3.02	80.84	93.59	62.4
g1785.t1	DDB_G0289477	rmp	1611	11.89	12.12	0.23	0.27	1.47	14.91	21.84	21.98
g1786.t1			609	0.27	0.36	3.12	0.48	32.73	0.41	0.18	0.49
g1787.t1	DDB_G0289499	lsm7	303	50.47	34.38	1.33	1.19	3.64	3.8	4.95	5.66
g1788.t1	DDB_G0289501	cdc40	1722	23.03	25.11	0.78	0.33	2.16	20.3	16.6	17.83
g1789.t1			393	0	0	3.92	0.74	0.5	78.95	71.98	22.84
g179.t1			438	0	0	0	0	0	0	0	0
g1790.t1	DDB_G0278757		3660	11.72	13.87	21.08	22.69	30.57	43.03	27.98	32.65
g1791.t1	DDB_G0279013	nola1	687	47.06	38.6	0.27	0.08	0.45	29.69	30.4	19.56
g1792.t1	DDB_G0279011		273	206.36	225.97	68.67	89.14	153.12	12.67	7.58	3.87
g1793.t1	DDB_G0279009	gacP	1701	29.06	27.92	171.86	162.73	237.87	282.87	311.94	322.7
g1794.t1	DDB_G0279005		1521	7.4	6.13	0.04	0.06	0.83	0	0	0
g1795.t1			1452	197.12	209.32	0.11	0	0.73	0.07	0.06	0
g1796.t1	DDB_G0278991	culE	2259	113.38	104.28	3.39	1.41	29.75	463.68	408.82	363.32
g1797.t1	DDB_G0278993		492	11.76	9.69	0	0	0	0.27	0	0
g1798.t1			2178	2.33	1.99	0.02	0	0.03	0.14	0.08	0
g1799.t1	DDB_G0289595	prpf31	1521	13.17	12.8	2.7	3.25	4.14	15.62	10.89	8.59
g18.t1	DDB_G0269760		1206	32.29	63.07	26.88	24.24	39.52	343.14	409.44	499.21
g180.t1	DDB_G0283205	top1	2604	21.86	22.91	5.79	6.18	11.33	699.58	612.38	720.09
g1800.t1	DDB_G0289573		339	5.66	4.2	0	0	5.21	0	0.44	0
g1801.t1	DDB_G0291924		960	4.45	3.61	0.06	0	0.15	0	0.1	0.18
g1802.t1			4104	0.44	0.45	0.18	0.18	0.54	0.58	0.46	0.13
g1803.t1	DDB_G0288723		966	20.19	16.12	0.24	0.05	1.54	20.98	19.57	12.32
g1804.t1			768	484.12	473.93	2595.1	6969.37	3125.63	14.06	9.47	5.21
g1805.t1	DDB_G0281025		2064	2.28	1.96	2.67	3.1	9.62	2.72	2.11	2.39
g1806.t1			1230	0	0	17.87	2.11	15.39	0.17	0.22	0.07
g1807.t1			738	0.1	0	0	0	0	0	0	0
g1808.t1	DDB_G0275295	galE	1029	22.55	16.18	279.92	507.95	370.62	67.89	84.03	73.72
g1809.t1			909	306.09	277.43	3.23	5.73	10.66	8.86	10.74	10.81
g181.t1	DDB_G0283035	osbG	1209	73.65	53.26	257.74	958.1	636.01	87.25	77.04	45.28
g1810.t1	DDB_G0275007	cmfA	2046	1107.01	1048.45	1.05	0.12	11.85	0.39	0.13	0.19
g1811.t1			1104	11.37	10.48	5.28	3.35	8.34	11.55	8.1	7.63
g1812.t1			867	12.96	7.04	0	0.06	0.33	27.65	39.16	24.67
g1813.t1			1308	1.1	1.96	0.3	0.45	0.88	24.94	18.75	23.82
g1814.t1			1209	99.3	101.11	61.74	83.39	104.45	132.05	121.61	132.26
g1815.t1	DDB_G0275045	gpbB	987	3282.69	3470.6	3.74	1.52	27.05	5.28	2.38	4.98
g1816.t1			279	0	0	0	0	0	0	0	1.23
g1817.t1			597	0	0.12	0.22	0.49	0.68	0	0	0
g1818.t1			2331	2.64	2.49	0.07	0	0.08	0.54	0.83	0.54
g1819.t1	DDB_G0271890		1002	37.09	38.23	18.56	4.84	9.21	89.07	87.67	91.2
g182.t1	DDB_G0283607	eb1	1389	36.28	36.75	1.26	5.15	1.59	1.04	1.22	0.96
g1820.t1	DDB_G0269742	cdsA	1353	28.57	22.49	0.69	0.44	3.13	2.97	0.93	1.66
g1821.t1			2994	12.12	12.87	1.54	1.93	2.93	42.92	56.27	45.25
g1822.t1			873	9.89	9.45	10.85	15.01	13.44	0.13	0	0
g1823.t1			624	2.07	1.15	6.76	4.29	18.7	0.39	0.85	0.32
g1824.t1	DDB_G0269968		870	46.68	43.47	0.61	0.12	0.75	0	0	0
g1825.t1			453	1.64	0.92	0	0	0	0	0	0
g1826.t1	DDB_G0292226		1062	11.1	8.83	0.43	0.24	1.77	35.47	29.9	42.32
g1827.t1	DDB_G0293554	sf1	1329	21.52	22.27	25.05	33.3	28.48	154.32	202.11	261.28
g1828.t1	DDB_G0277435	dpm3	279	119.02	52.14	17.35	53.66	69.64	57.33	158.23	57.7
g1829.t1	DDB_G0277539		2301	4.46	3.04	0.16	0.02	0.19	0.08	0	0.03
g183.t1			495	21.34	17.28	59.11	38.82	68.91	6.52	4.48	9.03
g1830.t1	DDB_G0277541		1842	19.95	20.11	1.24	0.88	8.92	108.86	140.1	133.37
g1831.t1			1458	1.77	2.22	0.11	0.03	0.14	1.26	1.76	1.98
g1832.t1	DDB_G0277543		4347	4.44	4.43	1.92	3.14	4.08	6.9	4.7	5.09
g1833.t1			3420	23.64	24.31	0.62	0.24	7.13	19.95	19.28	22.66
g1834.t1	DDB_G0276425	nutf2	360	300.83	273.74	2.4	1.29	12.28	12.74	12.66	9.61
g1835.t1			1122	703.59	745.25	1023.56	617.03	1303.57	203.53	216.8	299.03
g1836.t1	DDB_G0277571		1779	0	0	0.12	0.05	0.26	0	0	0
g1837.t1			1968	20.27	20.36	0.24	0.07	1.61	0	0.04	0
g1838.t1	DDB_G0267404	kif6	2916	7.06	6.98	0.14	0.13	0.67	6	7.58	7.7
g1839.t1	DDB_G0269778		1074	21.51	15.15	1.48	1.94	3.43	1.49	1.38	1.45
g184.t1			747	7.69	2.55	4.03	1.55	30.31	1.55	2.29	0.88
g1840.t1	DDB_G0292240		1125	25.81	25.6	13.19	12.94	14.42	6.69	2.53	3.73
g1841.t1			2292	106.93	107.13	2.73	0.2	28.4	40.44	16.74	27.19
g1842.t1	DDB_G0278769	cstf1	1344	29.09	27.81	2	1.61	3.65	26.56	27.17	27.19
g1843.t1	DDB_G0279133	syn7B	1071	78.5	67.56	135.28	149.71	185.79	10.48	10.13	8.56
g1844.t1			882	49.16	48.53	0.27	0.3	1.23	0.63	0.76	1.43
g1845.t1			5115	28.66	31.43	7.44	7.18	12.22	65.98	57.66	54.4
g1846.t1			1584	94.33	94.91	348.96	505.14	412.79	1647.97	1645.53	1603.66
g1847.t1			1311	25.31	23.22	4	1.73	18.53	61.91	55.21	57.16
g1848.t1			2493	2.17	1.85	2.18	0.19	47.92	0.23	0.3	0.19
g1849.t1			1989	4.95	3.01	0.05	0	0.62	0.05	0	0
g185.t1	DDB_G0283619	crlC	1074	6.07	5.27	0.85	1.38	2.27	0	0	0
g1850.t1			687	0.34	0.1	7.79	18.32	19.39	0	0.15	0
g1851.t1	DDB_G0276791		2544	3.93	2.94	0.08	0.04	1.37	0.15	0.1	0.15
g1852.t1	DDB_G0279913	dhkH	3975	0.66	0.64	7.65	6.11	9.86	6.05	10.02	6.79
g1853.t1	DDB_G0292106		693	18.41	12.75	7.43	10.48	11.86	56.31	65.9	59.69
g1854.t1	DDB_G0292108		2556	5.42	4.5	3.48	1.54	5.55	1.44	0.36	0.49
g1855.t1			1683	5.63	2.11	10.56	8.09	24.99	145.64	209.59	97.95
g1856.t1			1911	1.31	0.43	0.11	0.1	0.27	4.88	6.62	3.44
g1857.t1	DDB_G0280021	mcfL	933	19.73	18.61	90.91	95.62	163.5	1.18	1.22	0.38
g1858.t1			687	0.69	0	373.46	290.09	380.99	7.08	5.54	6.01
g1859.t1	DDB_G0280017		5616	0.75	0.69	1.79	2.35	2.57	3.4	3.39	2.02
g186.t1	DDB_G0283837		1776	0.75	0.46	0.48	0.13	0.44	0.22	0.15	0.05
g1860.t1	DDB_G0292124		3096	3.87	2.89	0.2	0.22	1.25	2.2	1.4	0.93
g1861.t1			549	102.46	112.39	11.9	11	22.28	360.96	331.8	388.55
g1862.t1	DDB_G0292122	psmA2	699	153.36	139.62	0.81	0.08	3.84	0.17	0	0.14
g1863.t1	DDB_G0280015		1917	6.97	6.23	1.63	3.14	6.58	8.38	9.73	8.91
g1864.t1			4089	4.55	3.32	0.49	0.65	0.38	1.02	0.84	0.84
g1865.t1	DDB_G0277675		1998	12.32	10.47	0.13	0.17	1.9	124.58	124.04	114.56
g1866.t1			3042	0.31	0.22	0	0	0.16	0.44	0.38	0.31
g1867.t1			2157	10.04	10.54	4.85	3.82	7.45	0.68	0.71	0.92
g1868.t1	DDB_G0277041	rheb	555	31.2	27.4	8.55	7.55	10.75	81.09	79.39	71.3
g1869.t1	DDB_G0276103	enlA	4155	41.29	45.64	6.46	5.23	30.6	134.39	124.47	115.27
g187.t1	DDB_G0272394	ndufa5	351	198.78	214.1	27.32	27.24	57.81	8.1	6.63	4.64
g1870.t1			1002	0.79	0.95	0.29	0.15	2.18	0	0	0
g1871.t1	DDB_G0283417		723	2.99	2.47	1.8	1.08	1.68	0	0	0
g1872.t1	DDB_G0271346	yod1	942	10.25	10.94	5.63	4.43	7.64	1.16	1.01	1.22
g1873.t1			819	0	0	0.51	0.2	0.27	0.55	0.6	0.67
g1874.t1			1008	15.36	11.92	0.91	0.2	5.03	33.34	47.99	46.66
g1875.t1			1422	314.63	286.34	0.23	0.21	2.63	43.35	36.17	42.63
g1876.t1	DDB_G0279301	CAX1	2160	27.65	28.18	5.04	1.54	23.75	23.58	27.78	29.9
g1877.t1	DDB_G0278895		3594	11.87	11.34	21.06	20.86	25.05	17.67	15.39	12.45
g1878.t1			5667	5.21	5.07	0.47	0.37	1.86	4.04	2.37	2.43
g1879.t1			654	23.76	19.72	8.31	4.03	10.76	30.2	22.85	19.38
g188.t1	DDB_G0267500		1098	48.34	41.44	559.92	635.56	609.49	0.78	1.26	0.47
g1880.t1	DDB_G0292446		3612	14.05	14.59	13	12.37	12.55	54.4	60.59	52.16
g1881.t1			1251	10.78	11.22	1.02	0.72	1.52	7.5	6.07	7.82
g1882.t1			1296	1.22	1.18	8.48	15.88	7.04	0.16	0.21	0.19
g1883.t1			4347	2.76	2.97	0.42	0.09	1.71	57.45	61.9	53.05
g1884.t1			1536	9.87	9.05	3.27	0.66	0.95	0	0.06	0
g1885.t1	DDB_G0278893		1197	27.39	25.93	85.97	76.37	64.48	13.15	16.88	12.2
g1886.t1	DDB_G0279081	abpB	903	1006.6	1265	1857.91	1800.09	1934.47	13019.2	15254	16981.5
g1887.t1	DDB_G0279095	ptsA	411	37.96	34.85	210.82	220.12	105.97	34.11	40.65	43.27
g1888.t1	DDB_G0279205		2970	11.5	10	0.17	0.02	1.56	49.27	39.53	29.98
g1889.t1	DDB_G0279271		1035	74.14	62.03	0.88	0.1	8.19	2.6	2.43	3.87
g189.t1	DDB_G0267496		6426	14.76	15.5	0.25	0.19	0.38	0	0.04	0.02
g1890.t1	DDB_G0278521		2406	2.28	1.95	0.67	0.25	1.27	0.28	0.35	0.26
g1891.t1	DDB_G0293708		381	91.79	101.28	12.16	3.7	23.33	6.18	6.09	1.34
g1892.t1	DDB_G0293620		1413	8.33	10.02	0.04	0	0.33	0	0	0
g1893.t1			1473	4.04	3.95	1.66	0.66	1.99	0.76	0.84	1.01
g1894.t1	DDB_G0293982		11958	4.28	3.55	0.61	0.37	2.29	0.65	0.65	0.68
g1895.t1	DDB_G0293942		3507	3.5	2.97	35.95	81.97	66.21	0.46	0.38	0.22
g1896.t1	DDB_G0293944		378	11.25	2.22	0	0	0	0	0	0.34
g1897.t1			1030	5.34	5.59	0	0	0.14	0.1	0.09	0
g1898.t1			930	0	0	2.83	2.81	10.6	0.35	0.2	0.19
g1899.t1			240	0	0	0	0	0	0	0	0
g19.t1	DDB_G0269046		3516	106.36	108	1.4	0.06	9.97	0.19	0.02	0.02
g190.t1	DDB_G0268330	sgmD	1341	117.64	124.65	10.37	96.48	39.48	16.08	9.88	13.63
g1900.t1			2112	7.36	7.36	0	0	0.06	0	0	0
g1901.t1			1401	9.43	8.31	0	0	0.05	0	0	0
g1902.t1			1989	2.51	2.22	14.52	14.18	14.94	2.53	0.43	1.21
g1903.t1	DDB_G0279791		957	107.17	91.93	196.81	442.3	334.86	70.61	29.29	26.12
g1904.t1	DDB_G0275673		357	32.14	15.8	0	0.22	1.19	5.08	8.83	6.38
g1905.t1			1152	4.8	3.83	25.61	32.16	34.56	40.04	34.18	36.47
g1906.t1			5733	6.3	5.23	0.3	0.26	0.58	0.02	0.03	0.05
g1907.t1	DDB_G0277687		3249	10.01	10.62	1.96	0.04	9.01	0.62	0.36	0.29
g1908.t1			885	2.74	3.32	0.13	0.36	0.24	0	0.11	0.1
g1909.t1			1092	8.48	7.06	277.55	380.49	226.6	29.84	28.01	29.04
g191.t1	DDB_G0271626	dotA	2649	2.38	2.19	0.04	0	0.21	5.11	8.17	6.46
g1910.t1	DDB_G0277479		1239	5.98	5.25	0.04	0.04	0.38	7.83	8.55	6.95
g1911.t1			894	6.05	4.94	59.58	76.52	117.31	21.61	24.1	19.25
g1911.t2			942	29.16	24.22	37.4	36.21	33.41	24.13	26.7	20.31
g1912.t1	DDB_G0277667		1152	6.44	3.07	47.27	157.43	129.54	141.2	202.05	152.47
g1913.t1			372	1045.19	1042.18	118.99	181.58	147.78	56.27	49.26	61.02
g1914.t1	DDB_G0277147	stkA	1944	0.3	0.03	76.14	147.27	163.88	38.96	24.52	19.56
g1915.t1	DDB_G0279251		3549	1.69	0.98	0.1	0.2	0.54	0	0	0
g1916.t1	DDB_G0269722		852	36.74	41.28	0.35	0	6.32	9.72	4.33	7.76
g1917.t1	DDB_G0270282		1365	14.47	12.55	0.44	0.18	2.7	10.11	5.89	7.14
g1918.t1	DDB_G0271058	vilC	4620	10.97	11.47	1.73	0.55	6.28	148.44	165.66	174.24
g1919.t1			777	16.79	14.31	0.31	0.28	0.29	1.47	1.41	1.31
g192.t1			2259	12.77	11.5	5.96	5.33	26.45	3.81	2.29	3.29
g1920.t1			4965	3.05	2.86	5.71	4.79	6.92	9.13	12.2	10.35
g1921.t1			345	15.48	17.4	1.55	0.7	13.57	76.72	61.97	77.48
g1922.t1			1419	0.72	0.3	0.81	0.03	5.37	9.1	8.77	7.24
g1923.t1			900	0.08	0	0.52	0.23	3.44	0.12	0.11	0.1
g1924.t1			402	4071.24	4188.89	3.77	1.43	27.64	384.24	350.1	472.07
g1925.t1	DDB_G0272036	rpb10	216	35.32	16.18	0.74	1.36	4.52	25.9	92.9	41.16
g1926.t1			231	0.77	0.71	0	0	0.75	0	0	0
g1927.t1			4161	1.45	1.07	0.17	0.11	0.06	0.18	0.24	0.13
g1928.t1			453	1.16	0.18	2937	1300.58	1866.47	0.62	3.6	1.51
g1929.t1			1911	1.17	0.61	0	0	0	0	0.05	0
g193.t1			334	0.68	0.31	0	0	0	0.52	0.45	1.27
g1930.t1			876	55.21	48.26	60.91	125.3	98.48	5.71	5.18	9.45
g1931.t1			1020	0.35	0.62	0	0	0.07	1.9	1.19	1.71
g1932.t1			564	266.85	258.43	1.31	0.11	10.66	286.72	239.88	279.54
g1933.t1	DDB_G0290187	hspH	2334	66.76	69.86	11.23	2.91	17.02	406.89	317.84	269.04
g1934.t1	DDB_G0277235		1230	4.74	4.3	1.09	1.22	0.5	5.61	3.83	2.4
g1935.t1	DDB_G0270406	eIF4e3	1884	0.67	0.84	0.93	0.68	0.72	1313.85	880.24	532.23
g1936.t1	DDB_G0290015	grxA	300	88.22	17.16	22	37.16	73.02	2.58	6.18	3.68
g1937.t1			1215	0.11	0	37.8	24.78	57.04	0.09	0.15	0
g1938.t1	DDB_G0293540	empB	624	197.1	174.6	0.73	0	6.11	0.39	0.34	0.16
g1939.t1	DDB_G0293548		1905	8.65	6.89	0	0	0.1	0.47	0.86	0.34
g194.t1	DDB_G0284539		2946	4.79	3.95	0.14	0.05	1.3	13.79	13.26	8.44
g1940.t1	DDB_G0293546	mre11	2139	13.45	14.2	0.15	0.02	1.26	5.28	3.78	4.42
g1941.t1	DDB_G0293702	rfc3	1041	24.98	25.86	0.05	0.05	0.54	0.83	1.34	1.67
g1942.t1	DDB_G0293700	rps21	246	4575.49	4336.88	4.75	8.12	47.5	101.4	107.79	204.99
g1943.t1	DDB_G0293534		2268	4.73	3.45	6.48	8.77	8.81	8.49	11.36	9.44
g1944.t1			480	53.48	43.23	19.11	17.82	32.93	198.29	296.4	311.79
g1945.t1	DDB_G0293526	racC	615	125.35	107.92	197.41	313.77	275.91	93.38	129.8	99.59
g1946.t1	DDB_G0293694		540	45.87	51.75	6.47	6.26	9.77	38.32	36.8	45.41
g1947.t1	DDB_G0293544		5721	6.53	6.76	41	46.25	49.75	8.62	8.02	6.51
g1948.t1	DDB_G0292768	dcd1B	1317	64.24	64.82	0.17	0.26	3.12	25.06	18.87	19.19
g1949.t1	DDB_G0292788	pex6	3501	6.34	6.44	0.12	0.01	2.5	0.92	0.35	0.62
g195.t1	DDB_G0284473	vatC	1137	212.09	156.78	121.06	138.73	168.61	28.1	40.19	21.9
g1950.t1	DDB_G0293828		2193	12.95	12.93	0.14	0.04	1.43	0.04	0	0.04
g1951.t1	DDB_G0283991		1104	12.26	13.88	0.72	1.52	5.71	138.95	111.93	121.06
g1952.t1	DDB_G0293496	vps52B	2508	7.61	7.78	7.68	7.48	10.46	13.43	13.29	11.11
g1953.t1			504	0.17	0	0.84	0.13	1.37	0.26	0	0.21
g1954.t1			1563	7.05	5.94	0.38	0.22	2.03	8.61	10.06	10.06
g1955.t1			231	0.77	0	0.62	0	0.75	2.39	0	0.97
g1956.t1			228	0.8	0	11.55	18.06	31.96	2.47	0	0
g1957.t1			1224	35.94	36.02	177.55	306.46	245.32	497.16	560.93	520.53
g1958.t1	DDB_G0293078		822	13.56	9.29	0	0	0.45	3.3	0.83	1.33
g1959.t1			615	334.79	276.46	1.7	0.1	19.2	1.2	0.69	0.49
g196.t1	DDB_G0284565		4005	3.5	3.74	1.31	0.32	11.11	3.07	2.79	2.31
g1960.t1			348	20	13.7	0	0	2.17	1.94	1.26	1.97
g1961.t1			1647	3.98	3.56	0.2	0.06	1.99	35.32	21.68	31.04
g1962.t1			1785	4.01	3.29	0.06	0	1.39	0.11	0.05	0.05
g1963.t1			1707	9.32	11.64	0.16	0	0.61	0.12	0.1	0.05
g1964.t1			1755	0.08	0.03	0.03	0	0.15	0	0	0
g1965.t1	DDB_G0269860		3186	34.91	38.99	0.66	0.06	7.04	52.63	36.37	33.88
g1966.t1	DDB_G0269856	ddcA	1275	27.37	30.64	0.04	0	0.53	2.61	3.39	2.77
g1967.t1			474	1317.24	1483.73	8.44	1.51	79.66	1503.6	1008.46	1459.87
g1968.t1	DDB_G0278601		3072	6.33	5.39	6.22	5.36	11.39	2.59	2.19	1.82
g1969.t1	DDB_G0278113		684	174.5	180.81	0.28	0.08	0.45	2.78	1.05	1.41
g197.t1			2898	14.75	13.62	1.96	1.13	1.73	41.05	41.06	36.19
g1970.t1			204	0	0	0	0	0	0	0	0
g1971.t1	DDB_G0277877	uglA	1062	14.91	16.18	0.38	0.1	1.38	27.41	18.71	16.55
g1972.t1	DDB_G0278839		660	26	25.38	52.63	69.16	66.14	1.46	1.11	0.74
g1973.t1			1266	8.29	6.23	0	0	0	0	0	0
g1974.t1			1392	0	0	0.04	0	0	36.88	12.16	11.75
g1975.t1			216	0	0	0	0	3.62	1.44	0	0
g1976.t1			210	0	0	0	0.74	0.98	0	0	0
g1977.t1	DDB_G0278945		807	16.2	17.37	0.22	0.07	2.1	3.37	2.68	1.82
g1978.t1	DDB_G0271708	ddx31	2532	8.3	7.5	0.22	0.04	2.2	13.18	10.7	7.59
g1979.t1	DDB_G0271706	tbcA	384	14.16	5.51	0.64	0.38	1.31	8.94	19.43	9.24
g198.t1			1140	45.48	41.95	1570.02	1208.82	1482.84	15.21	8.61	8.25
g1980.t1	DDB_G0291320	pop1	2325	7.25	7.97	0.09	0.02	0.55	0.55	0.47	0.41
g1981.t1	DDB_G0291318		282	155.22	86.18	0	0.69	5.63	11.05	14.75	7.79
g1982.t1	DDB_G0291378	forJ	5958	0.06	0.03	32.61	45.94	44.36	0.19	0.15	0.14
g1983.t1	DDB_G0277825	arcA	1110	454.87	470.68	10.54	0.78	76.6	1.91	0.83	1.16
g1984.t1			528	0	0.15	164.14	98.9	221.34	14.1	7.3	3.81
g1985.t1			780	0	0	0	0	0	3.08	6.24	2.85
g1986.t1	DDB_G0278539	rpl5	882	3184.51	3284.36	1.54	1.32	14.01	28.33	16.39	25.17
g1987.t1			1413	103.28	111.16	50.7	5.99	71.07	1.45	1.51	1.35
g1988.t1			1170	0.36	0.48	16.96	1.63	73.47	1.44	0.86	0.22
g1989.t1	DDB_G0283841	alg6	1491	23.53	23.25	0.11	0	1.25	0.07	0	0
g199.t1			756	41.03	44.08	189.07	206.9	179.6	145.11	150.41	149.33
g1990.t1	DDB_G0283763	grpE	642	76.91	66.98	6.51	0.9	6.86	267.62	201.13	246.53
g1991.t1			552	3.99	1.37	0.25	0	0.15	0.46	1.41	1.69
g1992.t1	DDB_G0278819		2001	16.13	17.76	0.29	0	1.55	3.65	3.3	3.23
g1993.t1			377	3.86	5.19	0.66	0.4	3.24	4.62	2.92	2.04
g1994.t1	DDB_G0269290	nap1	942	251.04	235.68	26.29	11.8	54.03	1140.02	1320.07	1216.85
g1995.t1	DDB_G0269332		1941	21.79	17.73	4.43	4.46	9.12	2.24	1.81	2.31
g1996.t1	DDB_G0269328		4023	7.33	4.88	0.01	0.02	0.28	15.78	20.41	13.97
g1997.t1	DDB_G0272034		1692	0.47	0.21	1.36	0.28	14.32	1.6	0.77	0.82
g1998.t1			3597	4.5	4.69	3.67	4	3.63	45.91	37.77	35.34
g1999.t1	DDB_G0270106		2934	31.76	31.79	28.04	17.55	12.6	1242.19	1600.5	1438.91
g2.t1			3576	11.37	11.59	1.92	0.66	9.52	1.14	0.9	0.82
g20.t1	DDB_G0269124	dcsA	3276	5.47	5.49	153.87	104.44	444.63	4.14	1.44	0.94
g200.t1			2508	63.9	67.73	4.15	3.34	8.69	49.22	72.02	70.23
g2000.t1	DDB_G0284707		1035	3.03	2.69	53.69	169.33	93.7	85.61	90.85	74.64
g2001.t1	DDB_G0284731		1152	10.03	7.65	0	0	0.42	0	0	0
g2002.t1	DDB_G0269286		3303	4.4	3.13	1.68	1.73	2.21	4.45	5.06	3.65
g2003.t1			987	30.47	29.16	0	0	0	1.54	0.76	1.07
g2004.t1	DDB_G0284737		903	21.74	20.66	0.2	0.29	0.56	0.24	0.32	0.59
g2005.t1	DDB_G0284749		2784	3.68	2.75	6.65	6.76	9.59	16.31	21.59	18.95
g2006.t1			807	0.09	0	16.29	3.75	48.71	1.55	0.73	1.14
g2007.t1			3660	29.08	29.42	2.6	4.27	6.26	31.17	33.94	33.82
g2008.t1			1383	78.73	70.49	1.31	0.78	3.44	56.03	52.21	42.31
g2009.t1	DDB_G0284735	copB	2769	67.49	72.79	0.84	0.93	5.41	3.13	2.75	3.29
g201.t1			471	0.39	0.52	0.93	0	0.76	183.25	157.08	20.65
g2010.t1	DDB_G0284739	gxcFF	2145	14.69	14.21	0.32	0.09	3.05	218.29	233.82	218.55
g2011.t1			1098	0.32	0.23	44.78	16.73	92.98	0.97	0.59	0.24
g2012.t1			1194	83.47	74.35	601.2	597.81	616.12	305.81	251.94	294.74
g2013.t1	DDB_G0278461		2262	11.14	10.27	15.67	22.21	25.62	23.17	23.62	18.91
g2014.t1	DDB_G0270102	mkcF	2145	26.34	26	1.39	0.9	9.68	20.32	18.86	15.47
g2015.t1	DDB_G0269288		9837	4.28	4.16	2.61	2.53	3.29	29.55	41.65	47.74
g2016.t1	DDB_G0272176		1824	2.65	1.93	0.55	1.04	1.71	0.27	0.33	0.04
g2017.t1			1935	0	0	0	0	0	4.56	5.59	3.73
g2018.t1			747	0.21	0	20.25	76.78	15.4	0	0	0
g2019.t1			2079	5.35	3.48	0.03	0.05	0.06	0	0	0
g202.t1	DDB_G0271490	melA	1161	17.41	12.82	53.38	16.58	67.15	274.5	281.05	294.93
g2020.t1	DDB_G0275669		1545	22.53	20.26	365.03	586.38	390.5	3.08	2.85	1.38
g2021.t1	DDB_G0275667		831	19.3	17.54	1.15	0.45	9.34	57.05	32.8	30.38
g2022.t1			234	12.7	4.09	0.6	0	2.18	8.07	4.02	6.59
g2023.t1	DDB_G0275665		909	6.12	5.07	688.52	536.47	903.32	64.7	76.67	69.84
g2024.t1			2304	1.24	1.2	0.02	0.06	0.44	3.77	1.4	2.47
g2025.t1			210	0	0	0.81	0.74	3.93	0	2.73	5.11
g2026.t1			1296	20.82	13.69	1.02	0.69	5.01	193.77	141.71	174.73
g2027.t1			1866	84.28	88.67	46.88	61.35	59.49	159.57	170.97	159.92
g2028.t1			1962	1.78	1.48	0.73	0.05	0.79	2.07	2.14	1.22
g2029.t1			3552	0.23	0.17	0	0.01	0.03	0	0	0
g203.t1			1728	3.54	3.27	30.86	11.17	66.16	0.64	0.2	0.47
g2030.t1			1848	1.57	1.61	0.06	0	0.18	0.16	0.14	0.04
g2031.t1			2211	2.06	2.16	0.05	0	2.4	14.53	15.1	18.52
g2032.t1			1467	15.51	15.38	1.82	0.86	8.43	2.23	1.87	1.63
g2033.t1			1521	0	0	0	0	0	0	0	0
g2034.t1			495	0.36	0.48	0.58	0.13	2.99	0	0.24	0
g2035.t1			2439	5.35	5.7	0.28	0.49	0.65	0.52	0.24	0.1
g2036.t1			3801	5.66	5.78	0.15	0.02	1.19	0.97	0.74	0.99
g2037.t1			462	85.46	81.68	3.67	1.57	12.27	0.3	0	0
g2038.t1			951	4.04	4.26	4.34	4.27	16.01	0	0.1	0
g2039.t1			2595	5.01	5.16	1.89	2.25	4.43	8.06	8.8	7.48
g204.t1	DDB_G0293938		1800	27.38	25.71	39.87	40.28	47.17	2.49	1.63	1.97
g2040.t1			525	5.76	4.7	13.34	4.97	51.99	1	0.22	0.61
g2041.t1			543	53.21	37.77	16.62	2.03	164.85	1.19	0.62	0.58
g2042.t1	DDB_G0280375		4434	6.77	6.65	0.9	0.1	14.72	0.4	0.11	0.14
g2043.t1			951	20.77	20.46	83.89	64.42	165.03	9.08	8.67	8.56
g2044.t1			372	66.01	56.97	0	0	2.49	0	0	0
g2045.t1			948	70.87	49.64	0.12	0	0	0.12	0.3	0.37
g2046.t1			4110	3.26	2.69	0.02	0	0.12	0.02	0	0
g2047.t1	DDB_G0275865		1125	11.69	11.58	12.84	6.51	17.18	243.21	266.38	283.17
g2048.t1	DDB_G0287869		894	66.5	85.92	427.76	441.05	552.01	134.89	69.85	87.31
g2049.t1	DDB_G0293646	mcfN	900	1177.7	1250.84	27.9	12.18	60.68	3.69	1.92	3.28
g205.t1			2907	15.3	14.84	2.01	1.96	5.9	4.46	1.78	2.7
g2050.t1			296	0	0	1.74	1.57	2.54	0	0	0
g2051.t1	DDB_G0276099		957	115.94	103.94	1.03	0.16	9.65	16.08	19.69	16.15
g2052.t1			2313	1.49	1.02	0.09	0.04	0.5	9.54	10.87	8.5
g2053.t1			2355	16.64	15.63	0.26	0.1	1.16	2.24	2.51	2.04
g2054.t1	DDB_G0291061		231	47.15	26.12	0	0	2.26	7.16	11.45	8.77
g2055.t1	DDB_G0290997		1347	335.34	353.9	1.14	0.26	9.58	0	0.07	0
g2056.t1	DDB_G0285243		5943	3.87	4.11	0.2	0.22	0.63	8.76	8.02	8.39
g2057.t1	DDB_G0292618	ogg1	1287	3.16	3.13	4.94	3.5	6.73	10.24	11.54	9.78
g2058.t1	DDB_G0291003		2532	39.4	41.26	7.78	12.42	17	16.78	13.79	16.26
g2059.t1			1803	2.42	0.13	325.95	1650.43	393.65	119.02	246.79	303.22
g206.t1			1521	1.82	1.96	0.14	0	0.39	6.08	3.24	4.48
g2060.t1	DDB_G0290853	stlB	8397	1.65	1.11	122.99	507.09	187.64	80.83	850.47	1030.68
g2061.t1			312	12.49	19.01	2.5	29.54	4.2	0	2.59	1.94
g2062.t1	DDB_G0290721		1503	70.76	71.91	0.4	0.55	0.49	0	0	0
g2063.t1	DDB_G0274353		921	11.4	8.29	27.07	40.53	42.99	36.2	42.5	37.12
g2064.t1			1194	94.14	63.34	0.7	1.22	3.26	2.72	2.44	2.35
g2065.t1	DDB_G0274363		1278	0.32	0.19	28.36	70.5	55.05	1.95	2.04	2.43
g2066.t1	DDB_G0286159	nudc	504	26.02	31.94	36.98	65.57	36.47	22.23	27.11	22.73
g2067.t1	DDB_G0284499	smc2	3534	9.88	12.08	3.55	5.2	8.58	4.09	7.85	7.01
g2068.t1			1014	4667.78	4613.31	11.95	1.83	111.73	2474.79	2518.45	3159.81
g2069.t1			1722	4.6	3.22	0	0	0.57	0.06	0	0
g207.t1	DDB_G0293988		2742	8.19	8.05	0.08	0	0.96	2.67	1.28	1.37
g2070.t1	DDB_G0277101	rab11C	678	58.1	54.77	41.49	30.91	49.37	28.62	25.75	26.16
g2071.t1	DDB_G0274365		831	52.53	45.76	295.6	241.28	340.1	184.16	206.58	226.81
g2072.t1			1695	0	0.07	10.03	0.85	106.5	5.56	5.55	5.6
g2073.t1			918	48.26	42.76	7.72	10.97	8.9	4.2	6.76	6.41
g2074.t1	DDB_G0274777		5037	1.73	1.29	0.05	0.03	0.35	1.19	0.66	0.51
g2075.t1	DDB_G0275315		648	16.15	9.22	38.59	40.52	58.32	152.11	168.89	120.01
g2076.t1	DDB_G0275317		786	15.49	12.05	98.9	122.93	116.73	62.32	40.59	32.57
g2077.t1			1500	10.22	7.9	0.25	0.1	0.18	0.27	0	0.11
g2078.t1			1149	0.98	0.54	0.29	0.35	1.08	2.94	5.26	2.9
g2079.t1	DDB_G0275179		1551	33.88	29.35	34.74	25.72	50.49	5.03	5.16	4.86
g208.t1			1581	16.22	22.98	1.94	0.24	16.14	22.96	9.04	13.65
g2080.t1	DDB_G0281209		1479	13.49	11.59	4.26	5.95	5.12	66.56	80.32	65.53
g2081.t1	DDB_G0281211	grlL	2088	6.04	4.99	0.25	0.61	0.49	58.01	74.31	52.36
g2082.t1	DDB_G0280993		1257	29.31	30.89	1.32	0.32	8.86	36.54	28.89	28.35
g2083.t1			780	0	0	212.96	109.24	160.19	0.15	0.51	0
g2084.t1	DDB_G0280995	mps1	2721	2.99	3.23	0.04	0	0.07	0	0	0
g2085.t1			1539	1.49	0.74	3.16	0.31	1.59	0.2	0.11	0.16
g2086.t1	DDB_G0275333		1248	32.38	24.81	60.19	112.68	96.79	30.66	36.96	29.46
g2087.t1	DDB_G0271866		861	67.3	56.78	0.21	0.19	1.52	1.3	0.45	0.84
g2088.t1			309	43.75	44.51	1.91	2.01	5.05	0	0	0
g2089.t1	DDB_G0281259		1065	4.6	3.43	1.44	1.05	1.57	109.18	162.16	106.62
g209.t1	DDB_G0271608	polZ	7095	2.67	2.53	0.05	0.03	0.67	3.69	3.41	2.55
g2090.t1	DDB_G0281159		3084	2.17	1.66	0	0	0.1	6.15	4.28	3.67
g2091.t1	DDB_G0280461		1134	0	0	3.13	2.18	8.75	0.37	0.89	0.23
g2092.t1	DDB_G0280463		1833	14.07	12.78	2.29	1.3	1.24	37.64	21.9	22.44
g2093.t1	DDB_G0275775	psmD4	1032	95.69	76.59	14.48	29.67	41.61	32.11	39.43	43.69
g2094.t1	DDB_G0275853		2424	9.65	12.18	0.26	0.08	2.17	35.48	34.77	32.41
g2095.t1	DDB_G0289211		1323	15.46	16.41	5.29	3.32	9.68	206.07	170.82	201.32
g2096.t1			1902	0.28	0.37	0.03	0	0.17	1.77	0.54	0.8
g2097.t1			1959	0.07	0.27	0	0	0	0	0	0
g2098.t1			576	1425.21	1268.41	735	378.73	422.69	3.06	2.47	2.13
g2099.t1			849	0.17	0.08	30.38	4.4	15.97	0.53	0	0.21
g21.t1	DDB_G0269772	psmB3	618	89.33	76.7	0.74	1.32	6.19	8.54	4.83	6.27
g210.t1	DDB_G0271488	vta1	1572	21.92	21.31	95.31	123.22	132.26	38.74	35.78	26.39
g2100.t1	DDB_G0286465		3129	1.87	1.46	0	0.03	0	0	0	0
g2101.t1			1308	1.21	0.65	0	0	0.1	2.45	1.51	1.54
g2102.t1	DDB_G0280247		1038	3.02	3.11	23.69	31.14	39.37	21.64	24.52	17.17
g2103.t1	DDB_G0275555		720	65.8	58.49	3.11	1.24	7.6	68.21	54.96	70.21
g2104.t1	DDB_G0290229		1182	19.06	20.45	143.77	142.72	132.06	20.72	24.07	24.46
g2105.t1	DDB_G0280777		4254	4.34	4.67	2.84	4.22	3.33	1.53	0.94	1.38
g2106.t1			420	0.92	2.68	36.98	76.99	63.94	1.05	0.61	0.57
g2107.t1	DDB_G0280505	tmem144A	1056	21.47	18.2	298.78	310.62	291.5	1.42	0.88	0.82
g2108.t1	DDB_G0279409	cbfA	2979	3.58	3.22	12.07	9.14	11.51	12.76	23.03	19.85
g2109.t1			2610	3.8	3.21	0.06	0.02	0.61	0.04	0	0.06
g211.t1			1521	2.75	2.12	0	0	0.65	0	0.12	0.11
g2110.t1			405	0.49	0.44	1.37	0	3.83	0	0	0
g2111.t1			267	37.42	34.95	0.43	0.78	3.18	0.83	0	0
g2112.t1			1581	1.53	1.65	10.33	5.71	16.77	0	0	0.05
g2113.t1			633	0.13	0.57	0.2	0.09	0.75	2.69	0.67	1.25
g2114.t1			2502	27.59	33.08	0.79	0.02	4.84	53.53	39.33	35.41
g2115.t1			453	10.86	8.05	0	0	0.6	0	0	0
g2116.t1			483	5.02	5.81	1.49	1.74	6.2	0	0	0.23
g2117.t1			684	4.94	4.9	21.29	3.8	192.42	1.39	1.05	0.98
g2118.t1			630	2.43	2.85	1.75	0.46	8.16	0	0.34	0.16
g2119.t1			1572	2.65	2.57	0	0	0.04	0.13	0.28	0.42
g212.t1			1512	7.23	8.14	0	0.03	0.79	1.68	1.17	2.17
g2120.t1			351	0	0	0	0	1.22	0	0	0
g2121.t1			576	0.43	0.39	0.46	0	9.07	0.22	0	0
g2122.t1			633	0	0	1.74	0.18	18.47	0.38	0.5	0
g2123.t1			468	0	0	1.72	0.28	23.88	0	0	0.48
g2124.t1			504	18.69	9.82	0.14	0	2.05	1.85	1.15	1.5
g2125.t1			576	2.17	1.16	0.58	0	0.28	0	0	0
g2126.t1			408	1.45	1.08	0.39	0	4.02	0	0	0
g2127.t1			579	1.29	1.15	1.38	0	3.52	20.2	23.75	27.62
g2128.t1			393	0	0	0	0	0	0	0	0
g2129.t1			693	0	0	3.35	0.32	24.6	0.68	0	0
g213.t1			1611	4.03	2.8	0.03	0	0.37	0.06	0.11	0.05
g2130.t1			1998	7.06	4.74	0	0	0.35	0.2	0	0
g2131.t1			1659	0	0	0.06	0.03	1.07	0.06	0.05	0
g2132.t1			2160	1.39	1.39	0.05	0	0.18	0.73	0.16	0.26
g2133.t1			2556	0.13	0.09	2.63	0.11	7.92	0.11	0.16	0.12
g2134.t1			2187	0	0.08	1.72	0.17	13.31	0	0.08	0
g2135.t1	DDB_G0288271		1107	12.93	11.86	0.51	0.18	2.44	13.73	9.24	10.95
g2136.t1			738	0	0	12.46	2.17	60.22	0.79	0.14	0.13
g2137.t1			756	0	0	0	0	0	0	0	0
g2138.t1			507	0	0	0	0	0	0	0	0
g2139.t1			237	1.06	0	0	0.18	1.41	0	0	0
g214.t1			1608	53.89	44.69	3.24	0.9	11.58	0.25	0.27	0.05
g2140.t1	DDB_G0268158		1815	10.54	7.94	0.06	0.05	0.07	0	0	0
g2141.t1			717	0	0	0.17	0.16	0.32	0.16	0	0
g2142.t1			720	0	0	6.04	8.35	16.46	0.16	0.14	0
g2143.t1			2055	1.69	1.24	0.03	0.02	0.13	0	0	0
g2144.t1			756	15.46	18.32	36	0.58	144.89	5.04	7.02	6.42
g2145.t1			630	1.02	0.11	313.36	775.22	1143.72	3.1	4.54	1.1
g2146.t1			1155	2.85	1.02	26.85	70.62	62.73	2.56	2.06	1.48
g2147.t1	DDB_G0268028		2400	3.4	0.12	1259.13	2509.24	1662.98	73.09	65.08	12.99
g2148.t1	DDB_G0267386	cysB	1500	206.51	202.45	205.66	374.28	218.15	31.4	14.76	21.01
g2149.t1	DDB_G0268030		2511	8.78	9.02	1.11	2.95	4.92	11.59	5.83	5.47
g215.t1			3054	3.38	2.84	0.17	0.12	0.76	5.24	3.59	4.97
g2150.t1			744	12.99	10.08	0.58	0.44	1.01	15.26	9.73	6.56
g2151.t1			2442	0.5	0.44	13.78	29.33	25.76	8.32	7.73	7.05
g2152.t1	DDB_G0293876	sf3a2	669	33.94	29.87	3.42	3.06	3.95	27.16	24.35	16.35
g2153.t1	DDB_G0293848	phlp3	558	30.21	26.25	1.09	0.65	1.04	21.49	23.81	22.04
g2154.t1	DDB_G0284155		3315	9.42	8.58	3.32	4.94	6	3.94	5.59	4.87
g2155.t1	DDB_G0283587	CSN1	1374	132.24	127.68	1.95	0.25	17.57	6.66	5.19	8.66
g2156.t1	DDB_G0283539	crtA	1299	971.11	1038.73	10.88	1.56	66.21	27.93	32.95	34.34
g2157.t1	DDB_G0274545	thrS2	2352	14.18	14.11	0.13	0.1	0.11	0.08	0	0.07
g2158.t1	DDB_G0274697	taf12	1665	21.13	21.77	4.15	4.41	5.79	23.79	21.37	21.63
g2159.t1			672	3.64	0.84	0	0.08	0	3.55	5.7	2.3
g216.t1			1572	7.27	5.68	0.27	0.06	3.27	0.13	0.11	1.09
g2160.t1			1374	445.88	459.48	4299.28	4735.66	4488.94	40388.3	34726.2	44332
g2161.t1			363	197.84	207.57	206.56	209.88	91.08	136.78	153.93	219.92
g2162.t1			1263	2.68	3.44	0.09	0.08	1.18	0.08	0	0
g2163.t1			891	37.68	40.54	17.27	20.98	38.12	773.13	934.49	960.03
g2164.t1	DDB_G0274471	tpiA	768	176.23	164.75	43.56	111.81	43.36	5.83	2.08	4.84
g2165.t1			1671	19.57	10.11	0.06	0	0.2	0	0	0
g2166.t1	DDB_G0274533		1092	0	0	4.88	1.81	8.13	0.39	0.25	0.16
g2167.t1			1959	27.48	21.98	42.01	38.75	58.43	40	47.35	46.4
g2168.t1			2229	9.98	8.39	78.85	110.81	94.93	27.89	25.4	18.46
g2169.t1	DDB_G0284173		702	6.44	3.16	0	0	0.55	4.2	4.37	2.58
g217.t1			1623	2.8	2.48	0.2	0	2.67	0.25	0.11	0.4
g2170.t1	DDB_G0284171		5712	9.43	9.88	2.32	3.93	4.22	12.84	15.96	14.92
g2171.t1			666	148.33	152.24	0	0	0.23	0	0.16	0.58
g2172.t1			453	29.7	2.75	30210.8	21579.5	18497.1	13.67	10.25	11.84
g2173.t1			1539	0.04	0	1.47	0.13	10.06	0.59	0.06	0.21
g2174.t1			2556	1.26	0.62	0	0	0.1	0	0	0
g2175.t1			3591	4.33	3.92	0.04	0.11	0.62	0.79	0.87	0.6
g2176.t1			2256	6.54	5.1	0.21	0.33	0.62	0.43	0.26	0.32
g2177.t1			318	8.27	10.51	0	0	0.37	0	0	0
g2178.t1			1380	2.42	3.11	0.12	0.25	0.49	37.99	49.62	42.42
g2179.t1			1407	0.05	0.04	0.74	0.94	4.7	0.07	0	0
g218.t1			327	2.85	1.6	256.52	219.54	247.08	2.72	1.89	0.44
g2180.t1			987	1.38	2	67.38	77.65	51.17	0.44	0.1	0.18
g2181.t1	DDB_G0291716		1965	3.08	2.1	308.06	618.59	260.03	4.68	3.67	2.77
g2182.t1			1572	21.41	11.01	1.85	1.66	10.66	0.19	0.73	0.99
g2183.t1	DDB_G0291836		2718	14.56	14.05	0.13	0.02	0.7	19.96	6.59	8.07
g2184.t1	DDB_G0291820		891	26.96	28.76	1.12	0.3	5.75	27.98	16.83	15.3
g2185.t1			378	0.27	0.98	1.76	1.19	2.69	1.25	1.45	2.37
g2186.t1	DDB_G0291918		2103	39.86	40.83	29.75	39.99	32.35	80.1	94.42	89.2
g2187.t1			741	0.1	0.18	1.83	0.45	8.65	0.16	0	0
g2188.t1	DDB_G0291910	bcs1lB	1431	27.96	28.09	0.08	0.07	0.51	28.31	28.41	31.86
g2189.t1	DDB_G0291908		987	4.81	4.79	0.47	0.05	0.93	10.22	10.01	8.18
g219.t1			315	0	0	0	0	0	0	0	0
g2190.t1	DDB_G0291906		2868	2.74	2.15	73.47	206.44	79.17	14.39	14.14	16.92
g2191.t1			858	1.73	1.38	139.09	16.76	166.34	3	2.49	3.16
g2192.t1			855	5.12	5.08	1.74	1.12	5.02	194.28	235.76	237.59
g2193.t1			852	41.27	37.18	0.21	0.06	2.99	3.94	2.28	2.34
g2194.t1			843	165.41	148.11	0	0	0.17	0	0	0
g2195.t1	DDB_G0291904		1476	12.47	9.38	9.31	20.49	9.91	28.93	25.04	27.09
g2196.t1			411	1.67	0.86	2.87	2.58	1.64	17.78	11.98	12.95
g2197.t1	DDB_G0287577	manG	3186	38.14	40.49	0.08	0.04	1.12	0.06	0.1	0.02
g2198.t1			2259	0.4	0.46	0.58	0.35	4.1	0.43	0.45	0.1
g2199.t1	DDB_G0291816		1011	208.77	197.94	0.34	0.1	1.46	0.11	0.09	0.09
g22.t1	DDB_G0269774		819	12.25	12.26	1.03	0.07	5.11	0.97	0	1.12
g220.t1			1590	5.53	5.34	0.47	0.21	1.04	2.16	1.65	2.11
g2200.t1	DDB_G0291814	hao	1155	10.67	11.02	2.77	1.7	3.57	2.65	1.82	3.03
g2201.t1	DDB_G0291854		1941	7.83	7.17	2.09	3.21	2.96	1.12	0.35	0.58
g2202.t1			3873	5.95	5.7	0.03	0	0.29	0.05	0.02	0.04
g2203.t1			2079	0.85	0.95	0.13	0.02	0.28	0.14	0	0.08
g2204.t1			1611	1.95	1.25	2.37	0.36	10.09	1.32	1.68	1.52
g2205.t1			1581	0	0	0.03	0.03	0	21.87	20.97	10.86
g2206.t1			1608	2.33	1.92	0.23	0.09	0.82	3.14	4.46	4.87
g2206.t2			840	0	0	0	0	0	0	0	0
g2207.t1	DDB_G0281759		2052	3.99	4.15	0.1	0	1.28	10.9	11.95	13.59
g2208.t1	DDB_G0281763		1065	113.8	111.61	2.41	0.19	15.9	238.85	140.03	92.56
g2209.t1	DDB_G0281751		828	9.29	10.57	1.52	3.31	4.96	104.54	97.44	96.29
g221.t1			1623	5.11	4.6	0.26	0.24	0.36	3.98	4.74	4.47
g2210.t1	DDB_G0281815		939	39.92	36.32	30.48	33.31	53.93	86.95	92.24	95
g2211.t1	DDB_G0281707		564	53.28	51.58	0.12	0	0.88	0.23	0	0
g2212.t1	DDB_G0281871		2382	11.66	8.7	0.17	0.04	2.24	0.08	0.11	0.07
g2213.t1	DDB_G0281545	acaA	3024	0.19	0.15	1.74	0.65	12.86	0.51	0.3	0.18
g2214.t1	DDB_G0281779	lsm2	333	38.9	31.62	0	0	1.35	4.2	3.65	3.42
g2215.t1			1095	91.06	76.63	0.41	0	8.55	0.29	0.08	0.39
g2216.t1	DDB_G0281683	msh3	3804	4.76	5.41	0.01	0.01	0.16	6.48	3.65	3.18
g2217.t1	DDB_G0281685	nol1	1905	26.67	24.62	0.67	0.25	4.18	105.08	96.51	86.44
g2218.t1	DDB_G0278179		1833	34.06	34.08	0.78	0.05	6.84	88.2	75.94	62.41
g2219.t1			1188	9.21	17.11	411.53	333.71	465.37	0.88	0.38	0.43
g222.t1			1605	5.35	4.62	0.1	0.03	0.37	0.13	0.05	0
g2220.t1	DDB_G0277983	tbcB	777	22.45	22.46	4.39	1.97	13.41	1.77	0.9	0.72
g2221.t1	DDB_G0278491		1083	2.22	1.45	0	0	0.38	0.2	0.09	0.16
g2222.t1	DDB_G0278493		534	16.87	16.33	0	0	2.21	9.25	4.44	2.96
g2223.t1	DDB_G0278495	alp	1587	24.36	27.9	2.51	2.25	9.26	72.66	51.7	69.68
g2224.t1	DDB_G0278335	snrpC	522	22.41	23.24	24.77	38.92	28	57.32	49.54	49.3
g2225.t1			1929	167.33	155.61	4.22	1.52	16.96	0.1	0	0.21
g2226.t1	DDB_G0284801		537	8.77	8.24	2.81	9.98	5	136.87	92.62	74.72
g2227.t1	DDB_G0278331		2430	19.2	18.33	0.13	0	1.78	9.69	4.27	5.34
g2228.t1	DDB_G0278329		930	15.66	15.98	0.06	0	2	0.35	0	0.1
g2229.t1			588	0.7	1.25	2.71	1.92	3.31	104.17	58.67	49.59
g223.t1			1668	1.68	0.85	15.42	4.17	23.62	1.08	1.2	0.83
g2230.t1	DDB_G0278445	mpl3	2079	7.24	6.32	0.13	0.14	1.24	2.18	2.3	1.95
g2231.t1	DDB_G0279149	pip5k3	6822	9.96	9.96	7.01	9.57	10.25	22.21	32.21	29.47
g2232.t1	DDB_G0292354		1974	37.2	33.9	63.13	84.63	93.15	143.66	170.56	154.32
g2233.t1			438	6.9	5.21	0	0	0.42	35.38	52.91	33.47
g2234.t1			429	0.22	0	0	0	0.22	0.34	0.29	0
g2235.t1			714	8.69	8.02	0	0	0.53	0	0	0
g2236.t1			255	2.41	1.65	0	0	0	0	0	0.76
g2237.t1	DDB_G0267422	tipC	10368	1.97	2.16	0.64	1.42	1.76	9.6	9.58	12.6
g2238.t1	DDB_G0275109		1602	1.34	0.52	0	0	0.08	0	0	0
g2239.t1	DDB_G0278261		2181	23.09	24.14	2.97	2.45	3.96	197.99	193.36	185.14
g224.t1			1614	3.11	2.13	0	0	0.04	0	0	0
g2240.t1			573	0.29	0.13	0.82	0.21	2.14	10.35	11.67	13.92
g2241.t1	DDB_G0283679	psmB7	798	201.21	206.72	2.88	0.14	14.18	0.29	0	1.15
g2242.t1			2193	11.52	15.69	0.64	0.04	4.2	5.9	3.26	4.52
g2243.t1	DDB_G0283603	rab32A	660	340.41	299.05	11.4	2.08	85.75	126.07	120.78	118
g2244.t1	DDB_G0274815	dlcB	273	58.3	30.41	0.41	0	2.52	0	0	0
g2245.t1	DDB_G0274571	mmgt	321	24.36	16.64	0	0	1.8	0	0	0
g2246.t1	DDB_G0284129	E2F	1983	4.27	4.48	0.5	0.14	0.36	6.88	7.61	6.65
g2247.t1	DDB_G0284127		1044	12.48	11.31	0.99	0.1	4.42	7.1	5.62	4.41
g2248.t1			276	12.09	13.69	6.86	1.09	12.29	20.86	17.49	19.49
[truncated: 8,652 more rows]
